# Supplementary material for: Methyl 6-de­oxy-6-iodo-α-d-galactoside
Source: Acta Crystallogr Sect E Struct Rep Online. 2010 Jun 23;66(Pt 7):o1724. doi: 10.1107/S1600536810022786 (PMC3007047; doi:10.1107/S1600536810022786)
Supplement: Supplementary file 1 [file e-66-o1724-sup1.cif]

##############################################################################
###                                                                        ###
###        Electronic paper (Acta Crystallographica Section E)             ###
###                                                                        ###
##############################################################################
#                                                                            #
# This CIF contains the data in a paper accepted for publication in Acta     #
# Crystallographica Section E. It conforms to the requirements of Notes      #
# for Authors for Section E, and has been peer reviewed under the auspices   #
# of the IUCr Commission on Journals.                                        #
#                                                                            #
# Full details of the Crystallographic Information File format               #
# are given in the paper "The Crystallographic Information File (CIF):       #
# a New Standard Archive File for Crystallography" by S. R. Hall, F. H.      #
# Allen and I. D. Brown [Acta Cryst. (1991), A47, 655-685].                  #
#                                                                            #
# The current version of the core CIF dictionary is obtainable from          #
# ftp://ftp.iucr.org/pub/cif_core.dic. The current version number is 2.4.    #
#                                                                            #
# Software is freely available for graphical display of the structure(s) in  #
# this CIF.  For information consult the CIF home page http://www.iucr.org/  #
# cif/home.html                                                              #
#                                                                            #
# This file may be used for bona fide research purposes within the           #
# scientific community so long as proper attribution is given to the journal # 
# article from which it was obtained.                                        #
#                                                                            #
##############################################################################
                                             
data_global
_audit_creation_method     SHELXL
_journal_date_recd_electronic     2010-06-02
_journal_date_accepted     2010-06-14
_journal_name_full     'Acta Crystallographica, Section E'
_journal_year     2010
_journal_volume     66
_journal_issue      7
_journal_page_first     o1724
_journal_page_last     o1724
_journal_paper_category     QO
_journal_coeditor_code     LH5062
_publ_contact_author_name     'Gainsford, Graeme J.'
_publ_contact_author_address
;Industrial Research Limited
 PO Box 31-310
 Lower Hutt
 New Zealand
;
_publ_contact_author_email     g.gainsford@irl.cri.nz
_publ_contact_author_fax     '64(4)931 3142'
_publ_contact_author_phone     '64(4)931 3518'
_publ_section_title
;
Methyl 6-deoxy-6-iodo-\a-<i>D</i>-galactoside
;
loop_
    _publ_author_name
    _publ_author_address
    'Gulab, Shivali A.'
;Carbohydrate Chemistry Group
 Industrial Research Limited
 PO Box 31-310
 Lower Hutt
 New Zealand
;
    'Cheng, Janice M. H.'
;School of Chemical and Physical Sciences
 Victoria University of Welllington
 PO Box 600
 Wellington,
 New Zealand
 Malaghan Institute of Medical Research,
 PO Box 7060
 Wellington,
 New Zealand
;
    'Timmer, Mattie S. M.'
;School of Chemical and Physical Sciences
 Victoria University of Welllington
 PO Box 600
 Wellington,
 New Zealand
;
    'Stocker, Bridget L.'
;School of Chemical and Physical Sciences
 Victoria University of Welllington
 PO Box 600
 Wellington,
 New Zealand
;
    'Gainsford, Graeme J.'
;Carbohydrate Chemistry Group
 Industrial Research Limited
 PO Box 31-310
 Lower Hutt
 New Zealand
;
_publ_section_synopsis     .
data_I
_audit_creation_method     SHELXL-97
_chemical_name_systematic
;
Methyl 6-deoxy-6-iodo-\a-D-galactoside
;
_chemical_name_common
;
Methyl 6-deoxy-6-iodo-\a-D-galactoside
;
_chemical_formula_moiety     'C7 H13 I O5'
_chemical_formula_sum     'C7 H13 I O5'
_chemical_formula_iupac     'C7 H13 I O5'
_chemical_formula_weight     304.08
_chemical_melting_point     ?
_symmetry_cell_setting     orthorhombic
_symmetry_space_group_name_H-M     'P 21 21 21'
_symmetry_space_group_name_Hall     'P 2ac 2ab'
loop_
    _symmetry_equiv_pos_as_xyz
    'x, y, z'
    '-x+1/2, -y, z+1/2'
    '-x, y+1/2, -z+1/2'
    'x+1/2, -y+1/2, -z'
_cell_length_a     5.7745(2)
_cell_length_b     7.9055(3)
_cell_length_c     22.1835(7)
_cell_angle_alpha     90.00
_cell_angle_beta     90.00
_cell_angle_gamma     90.00
_cell_volume     1012.68(6)
_cell_formula_units_Z     4
_cell_measurement_reflns_used     9870
_cell_measurement_theta_min     2.58
_cell_measurement_theta_max     34.16
_cell_measurement_temperature     111(2)
_exptl_crystal_description     plate
_exptl_crystal_colour     colourless
_exptl_crystal_size_max     0.51
_exptl_crystal_size_mid     0.30
_exptl_crystal_size_min     0.02
_exptl_crystal_density_diffrn     1.994
_exptl_crystal_density_meas     ?
_exptl_crystal_density_method     'not measured'
_exptl_crystal_F_000     592
_exptl_absorpt_coefficient_mu     3.152
_exptl_absorpt_correction_type     multi-scan
_exptl_absorpt_process_details
;
(Blessing, 1995)
;
_exptl_absorpt_correction_T_min     0.5229
_exptl_absorpt_correction_T_max     0.7469
_exptl_special_details
;
;
_diffrn_ambient_temperature     111(2)
_diffrn_radiation_type     MoK\a
_diffrn_radiation_wavelength     0.71073
_diffrn_radiation_source     'fine-focus sealed tube'
_diffrn_radiation_monochromator     graphite
_diffrn_measurement_device_type     'Bruker APEXII CCD'
_diffrn_measurement_method     '\f and \w scans'
_diffrn_detector_area_resol_mean     8.333
_diffrn_reflns_number     30359
_diffrn_reflns_av_R_equivalents     0.0327
_diffrn_reflns_av_sigmaI/netI     0.0195
_diffrn_reflns_theta_min     2.74
_diffrn_reflns_theta_max     35.03
_diffrn_reflns_theta_full     25.24
_diffrn_measured_fraction_theta_max     0.934
_diffrn_measured_fraction_theta_full     0.997
_diffrn_reflns_limit_h_min     -8
_diffrn_reflns_limit_h_max     9
_diffrn_reflns_limit_k_min     -12
_diffrn_reflns_limit_k_max     11
_diffrn_reflns_limit_l_min     -33
_diffrn_reflns_limit_l_max     33
_diffrn_standards_number     0
_diffrn_standards_interval_count     ?
_diffrn_standards_interval_time     ?
_diffrn_standards_decay_%     0
_refine_special_details
;
Refinement of <i>F</i>^2^ against ALL reflections. The weighted <i>R</i>-factor
<i>wR</i> and goodness of fit <i>S</i> are based on <i>F</i>^2^, conventional
<i>R</i>-factors <i>R</i> are based on <i>F</i>, with <i>F</i> set to zero for
negative <i>F</i>^2^. The threshold expression of <i>F</i>^2^ >
\s(<i>F</i>^2^) is used only for calculating <i>R</i>-factors(gt) <i>etc</i>.
and is not relevant to the choice of reflections for refinement.
<i>R</i>-factors based on <i>F</i>^2^ are statistically about twice as large
as those based on <i>F</i>, and <i>R</i>- factors based on ALL data will be
even larger.
;
_reflns_number_total     4062
_reflns_number_gt     3930
_reflns_threshold_expression     I>2sigma(I)
_refine_ls_structure_factor_coef     Fsqd
_refine_ls_matrix_type     full
_refine_ls_R_factor_all     0.0226
_refine_ls_R_factor_gt     0.0214
_refine_ls_wR_factor_gt     0.0493
_refine_ls_wR_factor_ref     0.0498
_refine_ls_goodness_of_fit_ref     1.061
_refine_ls_restrained_S_all     1.061
_refine_ls_number_reflns     4062
_refine_ls_number_parameters     122
_refine_ls_number_restraints     0
_refine_ls_hydrogen_treatment     constr
_refine_ls_weighting_scheme     calc
_refine_ls_weighting_details
         'calc w=1/[\s^2^(Fo^2^)+(0.0236P)^2^+0.4353P] where P=(Fo^2^+2Fc^2^)/3'
_atom_sites_solution_hydrogens     geom
_atom_sites_solution_primary     direct
_atom_sites_solution_secondary     difmap
_refine_ls_shift/su_max     0.001
_refine_ls_shift/su_mean     0.000
_refine_diff_density_max     1.454
_refine_diff_density_min     -0.777
_refine_ls_extinction_method     none
_refine_ls_extinction_coef     ?
_refine_ls_abs_structure_details     'Flack (1983), 1653 Friedel pairs'
_refine_ls_abs_structure_Flack     0.002(13)
loop_
    _atom_type_symbol
    _atom_type_description
    _atom_type_scat_dispersion_real
    _atom_type_scat_dispersion_imag
    _atom_type_scat_source
    'C' 'C' 0.0030 0.0020
                         'International Tables Vol C Tables 4.2.6.8 and 6.1.1.4'
    'H' 'H' 0.0000 0.0000
                         'International Tables Vol C Tables 4.2.6.8 and 6.1.1.4'
    'O' 'O' 0.0110 0.0060
                         'International Tables Vol C Tables 4.2.6.8 and 6.1.1.4'
    'I' 'I' -0.4740 1.8120
                         'International Tables Vol C Tables 4.2.6.8 and 6.1.1.4'
_computing_data_collection     'APEX2 (Bruker, 2005)'
_computing_cell_refinement     'SAINT (Bruker, 2005)'
_computing_data_reduction
;
SAINT and SADABS (Bruker, 2005)
;
_computing_structure_solution     'SHELXS97 (Sheldrick, 2008)'
_computing_structure_refinement     'SHELXL97 (Sheldrick, 2008)'
_computing_molecular_graphics
;
ORTEP-3 (Farrugia, 1997), Mercury (Macrae <i>et al.</i>,  2008)
and PLATON (Spek, 2009)
;
_computing_publication_material
;
SHELXL97 (Sheldrick, 2008) and PLATON (Spek, 2009)
;
loop_
    _atom_site_type_symbol
    _atom_site_label
    _atom_site_fract_x
    _atom_site_fract_y
    _atom_site_fract_z
    _atom_site_U_iso_or_equiv
    _atom_site_adp_type
    _atom_site_calc_flag
    _atom_site_refinement_flags
    _atom_site_occupancy
    _atom_site_disorder_assembly
    _atom_site_disorder_group
    I I1 0.40872(2) 0.478714(16) 0.504464(5) 0.02898(4) Uani d . 1 . .
    O O1 0.5838(2) 0.12645(13) 0.34021(5) 0.01598(19) Uani d . 1 . .
    O O2 0.67433(18) 0.21293(14) 0.22048(5) 0.01352(19) Uani d . 1 . .
    H H2O 0.7581 0.1333 0.2328 0.020 Uiso calc R 1 . .
    O O3 1.03501(17) 0.45621(14) 0.24533(5) 0.01504(19) Uani d . 1 . .
    H H3O 1.0745 0.3781 0.2218 0.023 Uiso calc R 1 . .
    O O4 0.77547(18) 0.67940(13) 0.31887(6) 0.01447(19) Uani d . 1 . .
    H H4O 0.6341 0.6700 0.3106 0.022 Uiso calc R 1 . .
    O O5 0.47929(18) 0.40652(14) 0.36225(5) 0.01431(19) Uani d . 1 . .
    C C1 0.4969(2) 0.27912(17) 0.31726(7) 0.0122(2) Uani d . 1 . .
    H H1 0.3391 0.2579 0.3003 0.018 Uiso calc R 1 . .
    C C2 0.6547(2) 0.33786(17) 0.26630(7) 0.0107(2) Uani d . 1 . .
    H H2 0.5829 0.4406 0.2478 0.016 Uiso calc R 1 . .
    C C3 0.8900(2) 0.38930(17) 0.29162(7) 0.0118(2) Uani d . 1 . .
    H H3 0.9664 0.2872 0.3093 0.018 Uiso calc R 1 . .
    C C4 0.8602(2) 0.52225(19) 0.34128(6) 0.0131(2) Uani d . 1 . .
    H H4 1.0147 0.5426 0.3603 0.020 Uiso calc R 1 . .
    C C5 0.6977(2) 0.44721(18) 0.38928(7) 0.0145(2) Uani d . 1 . .
    H H5 0.7687 0.3423 0.4064 0.022 Uiso calc R 1 . .
    C C6 0.6533(3) 0.5722(2) 0.43929(8) 0.0239(3) Uani d . 1 . .
    H H6A 0.5936 0.6788 0.4217 0.036 Uiso calc R 1 . .
    H H6B 0.8013 0.5980 0.4599 0.036 Uiso calc R 1 . .
    C C7 0.4228(3) 0.0461(2) 0.38037(8) 0.0239(3) Uani d . 1 . .
    H H7A 0.4069 0.1141 0.4171 0.036 Uiso calc R 1 . .
    H H7B 0.4798 -0.0668 0.3909 0.036 Uiso calc R 1 . .
    H H7C 0.2717 0.0362 0.3606 0.036 Uiso calc R 1 . .
loop_
    _atom_site_aniso_label
    _atom_site_aniso_U_11
    _atom_site_aniso_U_22
    _atom_site_aniso_U_33
    _atom_site_aniso_U_12
    _atom_site_aniso_U_13
    _atom_site_aniso_U_23
    I1 0.03654(6) 0.02910(6) 0.02130(5) 0.00409(4) 0.01094(4) 0.00063(4)
    O1 0.0168(4) 0.0098(4) 0.0213(5) -0.0006(4) 0.0006(4) 0.0029(3)
    O2 0.0113(4) 0.0111(4) 0.0182(5) 0.0009(3) -0.0005(4) -0.0027(4)
    O3 0.0118(4) 0.0134(4) 0.0199(5) -0.0024(3) 0.0043(3) -0.0023(4)
    O4 0.0124(4) 0.0092(4) 0.0218(5) -0.0001(3) -0.0002(4) 0.0013(4)
    O5 0.0124(4) 0.0133(5) 0.0172(5) 0.0013(3) 0.0022(4) -0.0012(4)
    C1 0.0096(5) 0.0103(5) 0.0168(6) 0.0000(4) 0.0004(4) 0.0003(5)
    C2 0.0079(4) 0.0101(5) 0.0141(6) -0.0001(4) -0.0002(4) -0.0007(4)
    C3 0.0081(5) 0.0109(5) 0.0163(6) -0.0009(4) 0.0005(4) -0.0001(4)
    C4 0.0119(5) 0.0107(5) 0.0167(6) -0.0003(4) -0.0016(4) 0.0008(5)
    C5 0.0165(6) 0.0123(6) 0.0149(6) -0.0004(5) -0.0009(5) 0.0002(5)
    C6 0.0341(8) 0.0179(7) 0.0197(8) -0.0040(6) 0.0073(6) -0.0047(6)
    C7 0.0311(8) 0.0190(7) 0.0218(7) -0.0062(7) 0.0037(6) 0.0055(5)
_geom_special_details
;
All e.s.d.'s (except the e.s.d. in the dihedral angle between two l.s. planes)
are estimated using the full covariance matrix. The cell e.s.d.'s are taken
into account individually in the estimation of e.s.d.'s in distances, angles
and torsion angles; correlations between e.s.d.'s in cell parameters are only
used when they are defined by crystal symmetry. An approximate (isotropic)
treatment of cell e.s.d.'s is used for estimating e.s.d.'s involving l.s.
planes.
;
loop_
    _geom_bond_atom_site_label_1
    _geom_bond_atom_site_label_2
    _geom_bond_site_symmetry_2
    _geom_bond_distance
    _geom_bond_publ_flag
    I1 C6 . 2.1521(18) ?
    O1 C1 . 1.4027(17) ?
    O1 C7 . 1.436(2) ?
    O2 C2 . 1.4219(18) ?
    O2 H2O . 0.8400 ?
    O3 C3 . 1.4268(17) ?
    O3 H3O . 0.8400 ?
    O4 C4 . 1.4248(17) ?
    O4 H4O . 0.8400 ?
    O5 C1 . 1.4217(18) ?
    O5 C5 . 1.4332(18) ?
    C1 C2 . 1.524(2) ?
    C1 H1 . 1.0000 ?
    C2 C3 . 1.5252(18) ?
    C2 H2 . 1.0000 ?
    C3 C4 . 1.532(2) ?
    C3 H3 . 1.0000 ?
    C4 C5 . 1.538(2) ?
    C4 H4 . 1.0000 ?
    C5 C6 . 1.508(2) ?
    C5 H5 . 1.0000 ?
    C6 H6A . 0.9900 ?
    C6 H6B . 0.9900 ?
    C7 H7A . 0.9800 ?
    C7 H7B . 0.9800 ?
    C7 H7C . 0.9800 ?
loop_
    _geom_angle_atom_site_label_1
    _geom_angle_atom_site_label_2
    _geom_angle_atom_site_label_3
    _geom_angle_site_symmetry_1
    _geom_angle_site_symmetry_3
    _geom_angle
    _geom_angle_publ_flag
    C1 O1 C7 . . 111.98(12) ?
    C2 O2 H2O . . 109.5 ?
    C3 O3 H3O . . 109.5 ?
    C4 O4 H4O . . 109.5 ?
    C1 O5 C5 . . 112.93(11) ?
    O1 C1 O5 . . 112.36(12) ?
    O1 C1 C2 . . 108.51(11) ?
    O5 C1 C2 . . 110.34(11) ?
    O1 C1 H1 . . 108.5 ?
    O5 C1 H1 . . 108.5 ?
    C2 C1 H1 . . 108.5 ?
    O2 C2 C1 . . 111.48(11) ?
    O2 C2 C3 . . 112.18(11) ?
    C1 C2 C3 . . 109.92(11) ?
    O2 C2 H2 . . 107.7 ?
    C1 C2 H2 . . 107.7 ?
    C3 C2 H2 . . 107.7 ?
    O3 C3 C2 . . 110.89(12) ?
    O3 C3 C4 . . 109.21(11) ?
    C2 C3 C4 . . 110.34(10) ?
    O3 C3 H3 . . 108.8 ?
    C2 C3 H3 . . 108.8 ?
    C4 C3 H3 . . 108.8 ?
    O4 C4 C3 . . 112.69(11) ?
    O4 C4 C5 . . 111.62(11) ?
    C3 C4 C5 . . 107.55(11) ?
    O4 C4 H4 . . 108.3 ?
    C3 C4 H4 . . 108.3 ?
    C5 C4 H4 . . 108.3 ?
    O5 C5 C6 . . 107.77(12) ?
    O5 C5 C4 . . 109.50(11) ?
    C6 C5 C4 . . 111.12(12) ?
    O5 C5 H5 . . 109.5 ?
    C6 C5 H5 . . 109.5 ?
    C4 C5 H5 . . 109.5 ?
    C5 C6 I1 . . 112.39(11) ?
    C5 C6 H6A . . 109.1 ?
    I1 C6 H6A . . 109.1 ?
    C5 C6 H6B . . 109.1 ?
    I1 C6 H6B . . 109.1 ?
    H6A C6 H6B . . 107.9 ?
    O1 C7 H7A . . 109.5 ?
    O1 C7 H7B . . 109.5 ?
    H7A C7 H7B . . 109.5 ?
    O1 C7 H7C . . 109.5 ?
    H7A C7 H7C . . 109.5 ?
    H7B C7 H7C . . 109.5 ?
loop_
    _geom_torsion_atom_site_label_1
    _geom_torsion_atom_site_label_2
    _geom_torsion_atom_site_label_3
    _geom_torsion_atom_site_label_4
    _geom_torsion_site_symmetry_1
    _geom_torsion_site_symmetry_2
    _geom_torsion_site_symmetry_3
    _geom_torsion_site_symmetry_4
    _geom_torsion
    _geom_torsion_publ_flag
    C7 O1 C1 O5 . . . . 68.74(15) ?
    C7 O1 C1 C2 . . . . -168.99(12) ?
    C5 O5 C1 O1 . . . . 60.32(15) ?
    C5 O5 C1 C2 . . . . -60.91(15) ?
    O1 C1 C2 O2 . . . . 56.83(14) ?
    O5 C1 C2 O2 . . . . -179.68(11) ?
    O1 C1 C2 C3 . . . . -68.21(14) ?
    O5 C1 C2 C3 . . . . 55.28(14) ?
    O2 C2 C3 O3 . . . . 59.55(14) ?
    C1 C2 C3 O3 . . . . -175.82(11) ?
    O2 C2 C3 C4 . . . . -179.31(11) ?
    C1 C2 C3 C4 . . . . -54.68(14) ?
    O3 C3 C4 O4 . . . . 54.99(14) ?
    C2 C3 C4 O4 . . . . -67.15(14) ?
    O3 C3 C4 C5 . . . . 178.43(11) ?
    C2 C3 C4 C5 . . . . 56.30(14) ?
    C1 O5 C5 C6 . . . . -175.45(12) ?
    C1 O5 C5 C4 . . . . 63.56(15) ?
    O4 C4 C5 O5 . . . . 64.63(14) ?
    C3 C4 C5 O5 . . . . -59.47(14) ?
    O4 C4 C5 C6 . . . . -54.31(16) ?
    C3 C4 C5 C6 . . . . -178.41(13) ?
    O5 C5 C6 I1 . . . . 56.19(15) ?
    C4 C5 C6 I1 . . . . 176.16(10) ?
loop_
    _geom_hbond_atom_site_label_D
    _geom_hbond_atom_site_label_H
    _geom_hbond_atom_site_label_A
    _geom_hbond_site_symmetry_A
    _geom_hbond_distance_DH
    _geom_hbond_distance_HA
    _geom_hbond_distance_DA
    _geom_hbond_angle_DHA
    _geom_hbond_publ_flag
    O2 H2O O3 3_745 0.84 1.90 2.7407(15) 175 y
    O3 H3O O4 3_745 0.84 2.01 2.8310(16) 166 y
    O4 H4O O2 3_655 0.84 1.94 2.7529(15) 163 y
