# Supplementary material for: Methyl 6-de­oxy-6-iodo-α-d-galactoside
Source: Acta Crystallogr Sect E Struct Rep Online. 2010 Jun 23;66(Pt 7):o1724. doi: 10.1107/S1600536810022786 (PMC3007047; doi:10.1107/S1600536810022786)
Supplement: Supplementary file 2 [file e-66-o1724-Isup2.hkl]

# 
# h,k,l, Fc-squared, Fo-squared, sigma(Fo-squared) and status flag 
# 
data_I
_shelx_title ' SH38 in P2(1)2(1)2(1)' 
_shelx_refln_list_code          4 
_shelx_F_calc_maximum      203.57 
_exptl_crystal_F_000       591.97 
_reflns_d_resolution_high  0.6192 
 
loop_ 
 _symmetry_equiv_pos_as_xyz 
 'x, y, z' 
 '-x+1/2, -y, z+1/2' 
 '-x, y+1/2, -z+1/2' 
 'x+1/2, -y+1/2, -z' 
 
_cell_length_a     5.7745 
_cell_length_b     7.9055 
_cell_length_c    22.1835 
_cell_angle_alpha  90.000 
_cell_angle_beta   90.000 
_cell_angle_gamma  90.000 
 
_shelx_F_squared_multiplier     1.000 
 
loop_ 
 _refln_index_h 
 _refln_index_k 
 _refln_index_l 
 _refln_F_squared_calc 
 _refln_F_squared_meas 
 _refln_F_squared_sigma 
 _refln_observed_status 
   2   0   0     7685.25     8086.79     99.39 o 
   4   0   0     3804.60     3769.69     54.72 o 
   6   0   0     1114.60     1175.56     30.54 o 
   8   0   0        0.92        0.75      5.16 o 
   1   1   0      914.16     1014.50     11.32 o 
   2   1   0      104.74      139.58      2.22 o 
   3   1   0    18073.52    18870.03    211.34 o 
   4   1   0      875.58      889.79     11.14 o 
   5   1   0     1741.69     1734.55     24.21 o 
   6   1   0      116.20      109.06      4.56 o 
   7   1   0      237.61      239.01      8.53 o 
   8   1   0        9.07       10.39      3.41 o 
   0   2   0    41178.07    42614.01    552.84 o 
   1   2   0      162.26      157.52      2.05 o 
   2   2   0     7993.47     8496.90    102.64 o 
   3   2   0        2.12        5.46      1.40 o 
   4   2   0     3967.67     4028.50     46.54 o 
   5   2   0      115.76       98.31      2.98 o 
   6   2   0     2309.65     2331.07     37.21 o 
   7   2   0        6.04        2.66      2.79 o 
   8   2   0       15.04       16.78      3.55 o 
   1   3   0     5094.24     5226.96     59.74 o 
   2   3   0     3394.42     3533.63     43.11 o 
   3   3   0     6713.48     6678.84     93.08 o 
   4   3   0      209.70      216.44      5.50 o 
   5   3   0      555.63      563.12     12.02 o 
   6   3   0      146.07      147.36      4.62 o 
   7   3   0      524.63      535.52     13.10 o 
   8   3   0       46.77       59.06      6.14 o 
   0   4   0    10211.89    10749.54    154.38 o 
   1   4   0     1658.32     1603.88     19.43 o 
   2   4   0     1324.38     1292.11     17.97 o 
   3   4   0      245.54      246.41      4.08 o 
   4   4   0     1073.67     1083.32     17.85 o 
   5   4   0      593.99      589.25     11.98 o 
   6   4   0      434.98      412.34     10.48 o 
   7   4   0       43.04       57.33      6.03 o 
   8   4   0       19.74        4.57      9.84 o 
   1   5   0     1675.59     1704.02     20.09 o 
   2   5   0     3907.17     3905.43     52.24 o 
   3   5   0     3993.97     3992.61     53.46 o 
   4   5   0      984.28      998.61     14.67 o 
   5   5   0        1.76       -0.82      3.64 o 
   6   5   0      182.53      176.21      7.48 o 
   7   5   0      158.22      176.31      9.62 o 
   8   5   0      190.47      222.69     24.80 o 
   0   6   0     3292.66     3506.91     51.40 o 
   1   6   0     3029.26     3030.04     35.13 o 
   2   6   0       29.49       17.58      2.42 o 
   3   6   0      252.79      274.99      5.57 o 
   4   6   0      754.00      763.67     13.36 o 
   5   6   0     1358.82     1343.01     28.80 o 
   6   6   0      646.88      624.82     17.98 o 
   7   6   0      100.98      117.82      9.23 o 
   1   7   0      406.37      400.66      6.48 o 
   2   7   0     1132.87     1110.62     18.13 o 
   3   7   0     1244.73     1221.39     19.95 o 
   4   7   0     1234.90     1175.57     19.55 o 
   5   7   0      211.90      191.67      6.86 o 
   6   7   0      164.49      178.29     10.38 o 
   7   7   0      207.19      220.31     26.23 o 
   0   8   0      285.38      286.30     10.41 o 
   1   8   0     1350.29     1293.29     20.93 o 
   2   8   0      605.31      547.73     10.58 o 
   3   8   0     1816.34     1822.72     28.86 o 
   4   8   0      353.11      362.27      8.37 o 
   5   8   0      937.91      978.82     22.63 o 
   6   8   0      286.54      276.83     13.11 o 
   1   9   0      721.92      734.56     13.34 o 
   2   9   0      729.79      737.45     13.53 o 
   3   9   0       79.28       86.88      5.01 o 
   4   9   0      213.85      202.79      8.21 o 
   5   9   0       13.41        5.83      3.60 o 
   6   9   0       12.43       26.70     15.26 o 
   0  10   0       51.91       52.14      6.40 o 
   1  10   0      513.18      502.97     12.09 o 
   2  10   0       41.82       31.56      5.03 o 
   3  10   0        1.00        3.98      4.18 o 
   4  10   0        0.22        2.14      4.37 o 
   5  10   0      337.01      336.66     30.04 o 
   1  11   0       40.19       41.46      5.47 o 
   2  11   0      416.77      444.91     13.73 o 
   3  11   0        4.32        2.99      6.13 o 
   4  11   0      233.40      204.10     23.84 o 
   1   0   1     2193.24     2252.89     24.50 o 
   2   0   1    21984.37    22791.64    201.79 o 
   3   0   1      149.93      141.11      2.36 o 
   4   0   1     6138.90     6361.92     67.94 o 
   5   0   1      138.87      138.64      3.59 o 
   6   0   1      152.51      138.49      5.10 o 
   7   0   1       51.64       49.85      3.74 o 
   8   0   1      383.30      388.23     10.11 o 
   9   0   1       52.24       47.65     11.97 o 
  -9   1   1       51.15       68.67     18.12 o 
  -8   1   1       27.14       28.72      3.84 o 
  -7   1   1      299.90      315.00      8.44 o 
  -6   1   1      136.78      127.68      4.73 o 
  -5   1   1     3130.20     3177.47     42.42 o 
  -4   1   1       67.69       73.25      2.06 o 
  -3   1   1      509.21      553.04      7.05 o 
  -2   1   1     1255.16     1350.83     14.45 o 
  -1   1   1    23232.73    24236.57    234.52 o 
   0   1   1     2033.77     1991.22     31.66 o 
   1   1   1    22711.87    23921.46    246.89 o 
   2   1   1     1233.19     1310.39     15.75 o 
   3   1   1      559.17      601.65      7.61 o 
   4   1   1       62.40       68.84      2.12 o 
   5   1   1     2844.61     2884.14     40.81 o 
   6   1   1      122.36      120.61      4.40 o 
   7   1   1      309.11      327.15      8.49 o 
   8   1   1       27.74       29.07      3.84 o 
  -8   2   1      343.92      356.75      9.64 o 
  -7   2   1      206.71      200.57      6.53 o 
  -6   2   1      449.28      422.53     11.00 o 
  -5   2   1       51.43       53.73      2.24 o 
  -4   2   1     6303.94     6432.98     71.41 o 
  -3   2   1     1364.74     1392.72     17.63 o 
  -2   2   1    17946.29    18471.59    218.26 o 
  -1   2   1     3115.99     3266.71     32.55 o 
   0   2   1       53.91       53.79      1.27 o 
   1   2   1     2975.11     3138.25     31.70 o 
   2   2   1    17162.51    17685.79    217.91 o 
   3   2   1     1386.13     1419.64     17.49 o 
   4   2   1     6221.23     6406.68     73.49 o 
   5   2   1       47.04       46.29      2.18 o 
   6   2   1      491.28      442.71      8.95 o 
   7   2   1      238.55      239.61      6.78 o 
   8   2   1      382.51      386.06      9.82 o 
  -8   3   1       77.76       77.49      6.62 o 
  -7   3   1      874.30      883.15     16.96 o 
  -6   3   1      743.05      751.72     13.32 o 
  -5   3   1     2813.14     2809.67     44.53 o 
  -4   3   1      503.53      492.22      9.10 o 
  -3   3   1      375.39      391.25      7.07 o 
  -2   3   1     1205.02     1223.31     16.63 o 
  -1   3   1    12019.13    12252.10    144.13 o 
   0   3   1     7173.93     7348.82     74.20 o 
   1   3   1    12073.28    12235.05    145.29 o 
   2   3   1     1273.34     1291.66     17.32 o 
   3   3   1      360.20      380.03      6.48 o 
   4   3   1      460.96      459.04      9.49 o 
   5   3   1     2795.52     2793.24     43.67 o 
   6   3   1      675.43      678.37     13.55 o 
   7   3   1      798.41      796.93     18.23 o 
   8   3   1       75.73       77.67      6.65 o 
  -8   4   1      270.25      311.39     23.84 o 
  -7   4   1       81.16      101.11      7.04 o 
  -6   4   1      152.48      150.82      6.76 o 
  -5   4   1       35.36       34.91      3.32 o 
  -4   4   1     2991.51     2983.97     43.43 o 
  -3   4   1     2855.05     2848.94     34.56 o 
  -2   4   1     9771.95    10037.93    132.80 o 
  -1   4   1     1399.99     1427.23     16.70 o 
   0   4   1     1195.14     1270.25     13.56 o 
   1   4   1     1293.43     1307.67     16.63 o 
   2   4   1     9886.99    10157.13    132.82 o 
   3   4   1     2773.74     2739.79     37.69 o 
   4   4   1     2804.69     2755.34     48.15 o 
   5   4   1       42.31       42.47      3.87 o 
   6   4   1      146.69      140.95      6.12 o 
   7   4   1       88.85       95.22      6.12 o 
   8   4   1      245.73      264.22     20.56 o 
  -8   5   1        2.01        5.25      9.84 o 
  -7   5   1      260.76      265.53     11.56 o 
  -6   5   1      447.12      462.86     13.22 o 
  -5   5   1     1744.49     1640.13     33.84 o 
  -4   5   1      953.06      928.44     13.52 o 
  -3   5   1      738.06      737.69     11.06 o 
  -2   5   1      433.15      411.92      6.92 o 
  -1   5   1     4631.85     4752.24     54.98 o 
   0   5   1     5140.12     5009.49     51.38 o 
   1   5   1     4737.62     4881.21     56.64 o 
   2   5   1      432.46      408.73      6.87 o 
   3   5   1      694.90      709.51     11.03 o 
   4   5   1      801.27      794.02     12.70 o 
   5   5   1     1740.04     1637.52     36.74 o 
   6   5   1      465.14      471.52     13.40 o 
   7   5   1      252.24      249.24     11.29 o 
   8   5   1        1.72        2.86     11.92 o 
  -7   6   1      260.18      303.28     13.86 o 
  -6   6   1       22.35       20.84      5.01 o 
  -5   6   1      124.66      117.59      6.27 o 
  -4   6   1      789.77      750.89     12.46 o 
  -3   6   1     1960.08     1897.24     26.11 o 
  -2   6   1     3476.73     3486.58     47.90 o 
  -1   6   1     1205.00     1212.59     14.04 o 
   0   6   1       42.27       36.22      1.74 o 
   1   6   1     1124.35     1128.87     14.75 o 
   2   6   1     3243.17     3265.08     47.77 o 
   3   6   1     1910.02     1836.02     27.38 o 
   4   6   1      674.79      636.97     12.14 o 
   5   6   1      108.82      103.06      6.10 o 
   6   6   1       20.70       21.69      5.10 o 
   7   6   1      255.42      297.97     12.22 o 
  -7   7   1      178.80      182.64     23.84 o 
  -6   7   1      406.81      440.50     15.19 o 
  -5   7   1      659.04      633.01     16.34 o 
  -4   7   1      844.14      875.27     15.62 o 
  -3   7   1       62.06       56.22      3.40 o 
  -2   7   1      270.34      232.89      5.96 o 
  -1   7   1      722.62      741.41     10.97 o 
   0   7   1     2632.07     2570.34     30.28 o 
   1   7   1      835.40      849.66     12.90 o 
   2   7   1      258.90      226.06      5.85 o 
   3   7   1       59.47       52.98      3.35 o 
   4   7   1      914.09      937.33     15.73 o 
   5   7   1      613.79      611.18     14.09 o 
   6   7   1      397.67      411.16     15.85 o 
   7   7   1      202.10      205.53     25.27 o 
  -6   8   1       34.53       40.57      8.66 o 
  -5   8   1        6.79        1.38      3.06 o 
  -4   8   1      100.87       91.15      4.40 o 
  -3   8   1     1488.45     1455.31     24.35 o 
  -2   8   1      689.89      699.98     12.48 o 
  -1   8   1      790.88      797.36     13.89 o 
   0   8   1       28.14       24.43      2.43 o 
   1   8   1      795.02      799.85     13.91 o 
   2   8   1      754.21      768.49     13.22 o 
   3   8   1     1601.37     1569.86     24.48 o 
   4   8   1      124.93      106.49      4.64 o 
   5   8   1       10.69        5.25      3.04 o 
   6   8   1       34.29       40.58      8.11 o 
  -6   9   1      372.71      342.86     31.47 o 
  -5   9   1       45.59       47.94      5.14 o 
  -4   9   1      485.60      521.21     14.87 o 
  -3   9   1       82.00       72.69      4.75 o 
  -2   9   1      671.66      657.65     11.90 o 
  -1   9   1      254.15      258.59      6.97 o 
   0   9   1     2427.31     2351.37     41.39 o 
   1   9   1      247.43      251.20      6.59 o 
   2   9   1      572.37      564.56     11.66 o 
   3   9   1       85.29       76.42      4.75 o 
   4   9   1      496.12      537.54     13.94 o 
   5   9   1       57.20       59.63      4.71 o 
  -5  10   1       53.58       60.56     17.17 o 
  -4  10   1      138.84      140.98      8.53 o 
  -3  10   1     1038.77     1070.41     25.48 o 
  -2  10   1       95.20      103.51      6.45 o 
  -1  10   1      299.40      303.98     10.81 o 
   0  10   1       16.19       10.81      3.78 o 
   1  10   1      311.33      346.50      9.91 o 
   2  10   1       91.63       89.74      5.66 o 
   3  10   1     1136.90     1144.19     21.78 o 
   4  10   1      115.64      115.01      7.09 o 
   5  10   1       63.51       73.02     11.26 o 
  -4  11   1      151.32      196.94     23.37 o 
  -3  11   1       44.36       36.81      7.59 o 
  -2  11   1      182.13      160.58      8.32 o 
  -1  11   1       48.07       47.45      5.70 o 
   0  11   1      939.98      953.04     25.17 o 
   1  11   1       47.04       57.75      9.70 o 
   2  11   1      176.33      165.01      8.34 o 
   3  11   1       43.36       41.76      7.53 o 
   4  11   1      159.36      208.87     23.37 o 
  -3  12   1      255.13      259.41     27.18 o 
   1   0   2     5265.30     5461.55     47.21 o 
   2   0   2     2436.98     2542.39     23.75 o 
   3   0   2        6.10        6.77      0.93 o 
   4   0   2     4349.39     4394.51     49.07 o 
   5   0   2       28.30       24.32      2.01 o 
   6   0   2     3046.95     3007.14     47.07 o 
   7   0   2       90.95       95.15      4.72 o 
   8   0   2       36.31       51.83      4.44 o 
   9   0   2       14.06       18.60     14.31 o 
  -9   1   2      172.24      213.16     25.75 o 
  -8   1   2       64.03       66.39      4.59 o 
  -7   1   2     1257.75     1208.42     22.73 o 
  -6   1   2      393.01      369.88      8.64 o 
  -5   1   2      154.64      161.46      6.37 o 
  -4   1   2      116.26      124.51      2.74 o 
  -3   1   2    12566.29    12965.58    132.70 o 
  -2   1   2     3587.46     3914.66     39.00 o 
  -1   1   2    11121.98    11675.45    102.10 o 
   0   1   2     2644.26     2705.30     33.67 o 
   1   1   2    10486.42    11033.71    107.35 o 
   2   1   2     3555.54     3854.49     44.22 o 
   3   1   2    12237.83    12557.59    160.28 o 
   4   1   2      134.28      141.75      2.91 o 
   5   1   2      115.78      115.93      3.64 o 
   6   1   2      376.47      354.81      7.64 o 
   7   1   2     1241.40     1210.94     22.77 o 
   8   1   2       55.95       63.99      4.56 o 
   9   1   2      195.23      209.82     25.27 o 
  -8   2   2       25.73       27.74      3.78 o 
  -7   2   2      101.19      111.93      4.88 o 
  -6   2   2     1184.29     1195.59     22.05 o 
  -5   2   2      828.71      841.61     13.50 o 
  -4   2   2     4037.08     4104.74     43.57 o 
  -3   2   2       25.18       23.06      1.36 o 
  -2   2   2      722.30      709.32      9.61 o 
  -1   2   2     2822.12     2861.63     27.36 o 
   0   2   2    41442.21    42806.04    401.88 o 
   1   2   2     2887.74     2922.06     28.68 o 
   2   2   2      844.23      834.35     10.29 o 
   3   2   2       18.04       17.24      1.32 o 
   4   2   2     3761.82     3831.27     45.93 o 
   5   2   2      902.85      910.82     13.14 o 
   6   2   2     1222.73     1214.33     19.73 o 
   7   2   2       96.15      108.46      4.65 o 
   8   2   2       23.71       25.42      3.79 o 
  -8   3   2       10.08       17.19      5.19 o 
  -7   3   2      479.21      490.81     10.81 o 
  -6   3   2       29.67       33.79      3.97 o 
  -5   3   2      156.13      151.81      4.45 o 
  -4   3   2     1471.14     1482.35     19.42 o 
  -3   3   2     9655.33     9773.78    124.86 o 
  -2   3   2     2382.14     2336.81     30.58 o 
  -1   3   2     5001.91     5044.53     57.66 o 
   0   3   2      664.98      674.94      7.35 o 
   1   3   2     4583.53     4678.76     57.61 o 
   2   3   2     2425.59     2405.68     31.86 o 
   3   3   2     9594.06     9714.09    117.40 o 
   4   3   2     1394.57     1437.60     21.42 o 
   5   3   2      144.95      147.06      4.38 o 
   6   3   2       27.57       24.99      3.06 o 
   7   3   2      447.68      442.40     11.07 o 
   8   3   2       14.12       21.22      5.22 o 
  -8   4   2       15.08       23.27      8.44 o 
  -7   4   2      100.98      109.51      6.97 o 
  -6   4   2     1850.27     1809.44     37.55 o 
  -5   4   2      542.93      542.27     11.24 o 
  -4   4   2     2484.78     2436.28     35.54 o 
  -3   4   2       18.59       15.86      1.60 o 
  -2   4   2     1495.82     1453.67     20.09 o 
  -1   4   2     4581.82     4561.96     53.03 o 
   0   4   2    12453.17    13003.05    135.55 o 
   1   4   2     4443.33     4410.90     59.57 o 
   2   4   2     1489.03     1451.40     20.10 o 
   3   4   2       25.92       21.96      1.62 o 
   4   4   2     2513.13     2487.87     36.75 o 
   5   4   2      560.45      558.08     12.17 o 
   6   4   2     1827.19     1752.86     31.98 o 
   7   4   2       88.74       96.11      6.30 o 
   8   4   2       12.26       16.71     10.28 o 
  -8   5   2       46.26       64.02     25.04 o 
  -7   5   2      246.48      250.09     15.86 o 
  -6   5   2       47.41       55.04      5.58 o 
  -5   5   2      308.39      293.57      9.35 o 
  -4   5   2     1158.76     1115.89     16.15 o 
  -3   5   2     3631.40     3630.77     48.40 o 
  -2   5   2     3827.39     3760.47     45.49 o 
  -1   5   2     2374.50     2437.97     27.80 o 
   0   5   2       72.14       97.98      2.20 o 
   1   5   2     2294.12     2318.17     30.95 o 
   2   5   2     3692.22     3621.58     49.56 o 
   3   5   2     3578.77     3566.44     48.39 o 
   4   5   2     1137.19     1101.34     16.12 o 
   5   5   2      294.70      272.81     10.04 o 
   6   5   2       51.05       56.40      5.52 o 
   7   5   2      258.80      269.36     11.06 o 
   8   5   2       45.92       54.84     16.69 o 
  -8   6   2       34.56       49.12     16.21 o 
  -7   6   2       72.46       93.63      8.72 o 
  -6   6   2      576.95      566.23     17.24 o 
  -5   6   2      486.63      491.90     14.17 o 
  -4   6   2      374.52      391.42      8.11 o 
  -3   6   2      112.24      119.31      3.85 o 
  -2   6   2     2334.25     2309.36     29.35 o 
  -1   6   2     2955.70     2925.58     32.54 o 
   0   6   2     2883.90     3044.56     31.72 o 
   1   6   2     3057.88     3018.02     38.44 o 
   2   6   2     2197.03     2146.07     32.25 o 
   3   6   2      110.89      115.89      3.80 o 
   4   6   2      387.68      402.51     11.25 o 
   5   6   2      442.54      449.83     19.04 o 
   6   6   2      593.08      557.76     15.48 o 
   7   6   2       68.62       80.60      7.12 o 
  -7   7   2        7.70       10.49     13.35 o 
  -6   7   2       59.94       76.74      6.86 o 
  -5   7   2        2.84        0.13      3.21 o 
  -4   7   2      707.83      669.47     12.22 o 
  -3   7   2     1448.72     1433.47     23.70 o 
  -2   7   2     4109.41     4027.01     59.44 o 
  -1   7   2     1393.04     1418.62     18.53 o 
   0   7   2      505.76      481.15      6.99 o 
   1   7   2     1382.61     1405.90     21.21 o 
   2   7   2     4052.59     3992.67     59.38 o 
   3   7   2     1587.80     1545.34     23.85 o 
   4   7   2      658.88      639.14     12.07 o 
   5   7   2        0.52       -3.03      3.03 o 
   6   7   2       73.61       82.92      7.97 o 
   7   7   2        3.07       -3.77      8.48 o 
  -7   8   2       83.60       59.13     17.64 o 
  -6   8   2       77.07       63.84      8.43 o 
  -5   8   2      486.36      522.81     13.37 o 
  -4   8   2        9.17        6.85      3.06 o 
  -3   8   2      457.18      417.09      8.79 o 
  -2   8   2      318.58      313.40      6.52 o 
  -1   8   2     1978.72     1918.33     29.36 o 
   0   8   2      843.98      890.91     15.06 o 
   1   8   2     1934.39     1850.44     29.32 o 
   2   8   2      276.57      272.34      6.94 o 
   3   8   2      414.82      369.20      8.52 o 
   4   8   2       18.32       21.53      3.11 o 
   5   8   2      485.97      512.97     12.24 o 
   6   8   2       81.07       76.92      8.15 o 
  -6   9   2       64.56       54.84     17.17 o 
  -5   9   2      131.18      117.93      7.35 o 
  -4   9   2      738.69      683.96     20.38 o 
  -3   9   2      457.64      451.92     11.68 o 
  -2   9   2     1496.46     1499.91     29.81 o 
  -1   9   2       18.65       20.71      3.56 o 
   0   9   2        0.08        1.54      3.34 o 
   1   9   2       10.30       13.99      2.97 o 
   2   9   2     1634.33     1624.65     26.80 o 
   3   9   2      492.42      484.30     11.27 o 
   4   9   2      740.63      678.16     16.64 o 
   5   9   2      146.34      135.29      6.41 o 
   6   9   2       56.47       82.97     15.26 o 
  -5  10   2      322.39      330.94     30.52 o 
  -4  10   2        3.79        8.52      4.92 o 
  -3  10   2      219.45      260.07     10.01 o 
  -2  10   2       93.23       86.86      6.26 o 
  -1  10   2     1356.50     1346.18     29.39 o 
   0  10   2       38.45       41.32      4.35 o 
   1  10   2     1335.94     1301.27     25.22 o 
   2  10   2       94.85       89.00      4.97 o 
   3  10   2      215.05      252.36      8.31 o 
   4  10   2        3.46        7.25      4.04 o 
   5  10   2      322.27      343.37     19.82 o 
  -4  11   2      186.35      177.87     22.89 o 
  -3  11   2       16.41       18.90      6.95 o 
  -2  11   2      425.24      437.96     13.86 o 
  -1  11   2       86.42       84.79      6.58 o 
   0  11   2       70.36       75.08      6.53 o 
   1  11   2       81.86       80.11      7.86 o 
   2  11   2      454.59      470.92     15.07 o 
   3  11   2       14.60        8.71      6.54 o 
   4  11   2      184.81      178.03     14.26 o 
  -3  12   2       11.17       21.46     14.78 o 
  -2  12   2       47.86       50.07     15.26 o 
   1   0   3     2231.04     2375.08     22.42 o 
   2   0   3    11802.83    11916.75    109.88 o 
   3   0   3      578.94      569.51      7.27 o 
   4   0   3     6425.99     6785.71     77.74 o 
   5   0   3        9.61       16.40      2.05 o 
   6   0   3      316.69      306.71      8.01 o 
   7   0   3       28.09       33.57      3.56 o 
   8   0   3      688.61      694.36     15.09 o 
   9   0   3       55.96       44.83     16.21 o 
  -9   1   3       62.12       44.35     16.21 o 
  -8   1   3      152.78      160.26      6.24 o 
  -7   1   3      625.02      644.51     13.43 o 
  -6   1   3       81.04       79.83      4.02 o 
  -5   1   3     7183.49     7172.13     95.58 o 
  -4   1   3       72.52       79.57      2.41 o 
  -3   1   3     1649.06     1821.18     20.40 o 
  -2   1   3     2619.23     2824.93     28.91 o 
  -1   1   3    30424.24    31268.05    276.07 o 
   0   1   3      149.08      159.92      2.42 o 
   1   1   3    31190.35    32271.84    317.55 o 
   2   1   3     2726.46     2919.05     32.33 o 
   3   1   3     1606.89     1747.31     22.68 o 
   4   1   3       96.20      108.47      2.59 o 
   5   1   3     7407.86     7351.41     99.93 o 
   6   1   3       89.81       91.18      3.74 o 
   7   1   3      601.95      607.86     12.34 o 
   8   1   3      149.46      160.87      6.39 o 
  -8   2   3      630.04      634.98     13.86 o 
  -7   2   3       88.95       89.11      4.56 o 
  -6   2   3       17.94       18.60      2.80 o 
  -5   2   3      418.09      403.77      7.77 o 
  -4   2   3     3151.25     3200.05     33.46 o 
  -3   2   3      798.60      827.36      9.19 o 
  -2   2   3    13409.30    13770.14    148.90 o 
  -1   2   3     2149.83     2338.11     25.58 o 
   0   2   3     1421.10     1448.09     15.06 o 
   1   2   3     2357.12     2587.47     25.13 o 
   2   2   3    13813.66    14203.32    163.68 o 
   3   2   3      750.65      780.11     10.36 o 
   4   2   3     2893.07     2925.59     38.16 o 
   5   2   3      440.06      422.88      7.20 o 
   6   2   3       27.45       16.43      3.64 o 
   7   2   3       82.78       91.40      4.33 o 
   8   2   3      609.23      609.20     13.89 o 
  -8   3   3       23.97       25.55      5.57 o 
  -7   3   3       64.15       61.41      3.83 o 
  -6   3   3       97.99      102.60      4.21 o 
  -5   3   3     2570.09     2522.70     39.17 o 
  -4   3   3      334.78      343.97      6.28 o 
  -3   3   3      230.59      247.06      4.43 o 
  -2   3   3      464.06      477.78      6.83 o 
  -1   3   3    14517.13    15033.81    171.87 o 
   1   3   3    14540.68    15078.23    182.84 o 
   2   3   3      462.62      481.15      7.28 o 
   3   3   3      204.23      217.78      4.39 o 
   4   3   3      348.49      367.36      6.71 o 
   5   3   3     2609.99     2565.30     38.11 o 
   6   3   3      110.50      112.89      4.12 o 
   7   3   3      111.01      114.16      5.74 o 
   8   3   3       26.02       25.73      5.30 o 
  -8   4   3      281.40      296.56     24.38 o 
  -7   4   3      317.27      326.72     11.66 o 
  -6   4   3       56.56       70.22      7.43 o 
  -5   4   3      180.97      183.03      5.28 o 
  -4   4   3     2309.27     2276.66     31.67 o 
  -3   4   3     1351.80     1304.13     17.86 o 
  -2   4   3     4752.56     4758.88     63.40 o 
  -1   4   3     3096.82     3139.74     40.07 o 
   0   4   3     1136.19     1123.64     12.70 o 
   1   4   3     3055.33     3077.33     39.82 o 
   2   4   3     4804.60     4790.86     63.40 o 
   3   4   3     1391.34     1338.52     18.58 o 
   4   4   3     2270.54     2261.51     33.97 o 
   5   4   3      176.17      175.64      5.45 o 
   6   4   3       67.19       65.31      4.74 o 
   7   4   3      328.24      339.23      9.93 o 
   8   4   3      290.81      331.21     21.91 o 
  -8   5   3        0.41       -1.46      9.26 o 
  -7   5   3      229.55      224.05     10.57 o 
  -6   5   3      569.34      596.14     15.50 o 
  -5   5   3      801.94      752.54     17.87 o 
  -4   5   3     1948.95     1927.68     27.07 o 
  -3   5   3       34.14       31.06      2.21 o 
  -2   5   3      762.97      717.11     10.83 o 
  -1   5   3     4348.55     4404.96     48.58 o 
   0   5   3     4050.02     4010.93     42.36 o 
   1   5   3     4321.47     4301.82     55.65 o 
   2   5   3      750.42      707.35     10.80 o 
   3   5   3       39.43       37.56      2.27 o 
   4   5   3     1984.41     1973.22     28.36 o 
   5   5   3      819.49      799.54     21.86 o 
   6   5   3      522.60      536.38     14.99 o 
   7   5   3      254.58      241.55      9.96 o 
   8   5   3        0.43        3.34     13.83 o 
  -8   6   3       29.73       33.38     14.78 o 
  -7   6   3       62.29       84.69      8.42 o 
  -6   6   3       38.27       50.56      5.51 o 
  -5   6   3      105.62       94.30      7.60 o 
  -4   6   3     1452.99     1372.47     23.69 o 
  -3   6   3     3178.01     3116.75     47.32 o 
  -2   6   3     3247.55     3333.52     44.08 o 
  -1   6   3     2040.09     2065.95     22.60 o 
   0   6   3       37.43       36.42      2.03 o 
   1   6   3     1934.63     1949.34     26.63 o 
   2   6   3     3491.04     3526.77     48.54 o 
   3   6   3     3266.31     3217.52     45.23 o 
   4   6   3     1529.50     1477.07     22.86 o 
   5   6   3      103.21       93.82      4.99 o 
   6   6   3       38.69       40.41      5.32 o 
   7   6   3       83.50       94.50      7.15 o 
  -7   7   3       35.89       28.13     14.31 o 
  -6   7   3      443.86      465.73     14.45 o 
  -5   7   3      262.64      262.68      8.41 o 
  -4   7   3      890.67      918.01     15.91 o 
  -3   7   3       15.79       13.69      2.76 o 
  -2   7   3      731.11      671.43     11.63 o 
  -1   7   3     2947.85     2931.08     37.65 o 
   0   7   3     7545.70     7300.72     89.97 o 
   1   7   3     2918.34     2885.41     43.41 o 
   2   7   3      652.51      602.40     11.38 o 
   3   7   3       18.79       13.28      2.72 o 
   4   7   3      794.44      815.39     14.98 o 
   5   7   3      308.84      304.53      9.20 o 
   6   7   3      436.17      469.91     17.00 o 
   7   7   3       39.95       32.72     10.31 o 
  -7   8   3       68.68      113.49     20.03 o 
  -6   8   3       46.66       38.54      8.61 o 
  -5   8   3      179.53      163.02      6.76 o 
  -4   8   3      350.48      331.72      8.97 o 
  -3   8   3     1690.17     1647.69     27.57 o 
  -2   8   3      771.28      777.13     13.16 o 
  -1   8   3      502.44      510.45     11.10 o 
   0   8   3      333.76      323.31      7.20 o 
   1   8   3      460.87      479.37      9.65 o 
   2   8   3      801.29      803.37     13.98 o 
   3   8   3     1689.94     1643.32     26.31 o 
   4   8   3      353.90      339.21      7.98 o 
   5   8   3      169.07      142.76      5.98 o 
   6   8   3       49.41       45.02      7.98 o 
  -6   9   3       62.11       61.04     17.64 o 
  -5   9   3      346.33      332.41     11.99 o 
  -4   9   3      427.09      477.28     15.74 o 
  -3   9   3       62.68       68.82      5.37 o 
  -2   9   3      447.38      416.84     12.50 o 
  -1   9   3      177.08      181.84      6.41 o 
   0   9   3     1817.71     1784.97     32.27 o 
   1   9   3      161.31      167.48      5.58 o 
   2   9   3      468.91      448.90      9.97 o 
   3   9   3       55.65       65.29      4.51 o 
   4   9   3      425.65      460.42     12.68 o 
   5   9   3      340.92      329.23     10.79 o 
   6   9   3       77.62       96.33     15.74 o 
  -5  10   3      103.20       93.54      9.88 o 
  -4  10   3      106.43       99.46      7.57 o 
  -3  10   3      367.21      348.77     11.70 o 
  -2  10   3       63.85       58.64      5.69 o 
  -1  10   3      416.40      423.97     12.76 o 
   0  10   3       15.19       19.39      4.82 o 
   1  10   3      395.36      422.36     10.96 o 
   2  10   3       79.67       73.23      4.67 o 
   3  10   3      368.00      353.28      9.78 o 
   4  10   3      119.99      110.86      6.38 o 
   5  10   3       96.37       78.84     11.20 o 
  -4  11   3      295.05      323.79     30.04 o 
  -3  11   3       12.61        7.53      6.49 o 
  -2  11   3       22.38       15.02      5.42 o 
  -1  11   3        0.43        1.82      4.65 o 
   0  11   3      822.94      875.36     21.65 o 
   1  11   3        1.00       -2.30      5.02 o 
   2  11   3       15.25       -2.45      6.35 o 
   3  11   3        9.38       12.24      7.67 o 
   4  11   3      276.87      330.25     19.00 o 
  -2  12   3        6.21       20.51     12.88 o 
  -1  12   3       41.81       72.48     15.74 o 
   0   0   4    27079.41    24366.31    426.15 o 
   1   0   4      137.59      158.36      2.07 o 
   2   0   4     2077.00     2195.44     23.55 o 
   3   0   4        2.81        8.36      1.05 o 
   4   0   4     5106.79     5320.29     61.19 o 
   5   0   4        4.34        7.06      2.15 o 
   6   0   4     1410.14     1434.09     22.81 o 
   7   0   4      187.55      176.03      6.19 o 
   8   0   4       15.17       22.95      3.88 o 
   9   0   4       10.62       24.80     13.83 o 
  -9   1   4      197.68      207.91     24.80 o 
  -8   1   4      201.07      202.84      7.12 o 
  -7   1   4      382.23      394.47      9.49 o 
  -6   1   4       57.73       56.72      3.34 o 
  -5   1   4      511.75      522.85      8.76 o 
  -4   1   4      211.88      213.87      3.80 o 
  -3   1   4    12847.84    13134.51    144.39 o 
  -2   1   4      130.52      146.05      1.89 o 
  -1   1   4    15293.79    15658.22    156.24 o 
   0   1   4     1596.38     1568.51     18.38 o 
   1   1   4    15719.09    16151.37    166.74 o 
   2   1   4      101.97      108.92      2.01 o 
   3   1   4    13096.35    13178.21    153.62 o 
   4   1   4      205.63      208.22      3.77 o 
   5   1   4      546.93      566.03     11.06 o 
   6   1   4       65.62       67.39      3.37 o 
   7   1   4      377.24      370.39      9.01 o 
   8   1   4      216.66      223.07      7.36 o 
  -8   2   4       27.76       34.17      3.75 o 
  -7   2   4       54.23       56.53      3.80 o 
  -6   2   4     2460.78     2391.39     40.49 o 
  -5   2   4     1293.63     1316.09     18.47 o 
  -4   2   4     2532.58     2548.22     29.58 o 
  -3   2   4      413.27      426.47      5.75 o 
  -2   2   4     5593.46     5852.70     66.93 o 
  -1   2   4      308.86      292.71      4.08 o 
   0   2   4    14277.17    14774.99    156.25 o 
   1   2   4      357.23      340.24      4.11 o 
   2   2   4     5539.04     5849.50     66.92 o 
   3   2   4      465.11      481.26      6.40 o 
   4   2   4     2832.01     2826.36     31.43 o 
   5   2   4     1287.03     1293.44     18.69 o 
   6   2   4     2430.77     2317.65     35.90 o 
   7   2   4       56.13       58.58      3.59 o 
   8   2   4       23.56       20.84      3.79 o 
  -8   3   4      223.44      242.21     10.38 o 
  -7   3   4      308.28      316.14      8.22 o 
  -6   3   4      343.94      333.70      8.14 o 
  -5   3   4      312.03      319.09      6.03 o 
  -4   3   4      188.52      184.15      4.07 o 
  -3   3   4    13700.77    13656.14    170.41 o 
  -2   3   4     3560.56     3628.82     45.29 o 
  -1   3   4     8413.68     9108.99    113.69 o 
   0   3   4      339.24      399.54      5.49 o 
   1   3   4     8523.66     9174.45    111.15 o 
   2   3   4     3412.25     3470.33     47.32 o 
   3   3   4    13513.21    13511.79    177.52 o 
   4   3   4      259.20      255.95      6.23 o 
   5   3   4      307.23      321.43      7.75 o 
   6   3   4      342.94      344.77      7.62 o 
   7   3   4      305.75      296.73      8.00 o 
   8   3   4      223.46      241.34     10.46 o 
  -8   4   4       60.51       75.16     10.05 o 
  -7   4   4      169.36      175.91      8.61 o 
  -6   4   4     1077.37     1040.47     20.75 o 
  -5   4   4     1381.20     1354.65     23.52 o 
  -4   4   4      850.42      866.04     12.21 o 
  -3   4   4      687.48      681.07     10.31 o 
  -2   4   4     3363.32     3479.13     45.76 o 
  -1   4   4     1178.52     1127.96     16.38 o 
   0   4   4    14915.29    15423.80    170.96 o 
   1   4   4     1363.04     1338.44     16.48 o 
   2   4   4     3312.41     3432.65     44.49 o 
   3   4   4      684.61      684.26     10.36 o 
   4   4   4      797.95      811.27     13.55 o 
   5   4   4     1383.51     1345.81     22.53 o 
   6   4   4     1156.75     1097.65     19.37 o 
   7   4   4      175.68      184.01      7.36 o 
   8   4   4       58.14       58.20      9.22 o 
  -8   5   4       82.49       95.57     20.74 o 
  -7   5   4      187.34      185.06      9.57 o 
  -6   5   4      240.47      247.93      8.91 o 
  -5   5   4      221.60      207.02      6.56 o 
  -4   5   4       42.31       48.71      2.50 o 
  -3   5   4     5246.46     5211.75     73.21 o 
  -2   5   4     2286.29     2255.60     31.01 o 
  -1   5   4     3825.00     4006.77     45.64 o 
   0   5   4     1907.70     2011.65     22.60 o 
   1   5   4     3826.56     3961.44     51.00 o 
   2   5   4     2409.35     2340.01     31.60 o 
   3   5   4     5338.82     5380.15     70.70 o 
   4   5   4       33.94       42.00      2.22 o 
   5   5   4      221.69      217.45      7.67 o 
   6   5   4      264.52      257.50      9.74 o 
   7   5   4      147.16      139.81      7.89 o 
   8   5   4       80.93      102.71     12.48 o 
  -8   6   4        6.58       -5.25     11.92 o 
  -7   6   4       73.94       85.94      8.32 o 
  -6   6   4      202.78      212.33      9.33 o 
  -5   6   4     1547.86     1486.28     35.62 o 
  -4   6   4      349.53      368.40      8.81 o 
  -3   6   4      131.57      130.17      4.49 o 
  -2   6   4     1148.96     1104.98     16.55 o 
  -1   6   4     1851.28     1793.69     21.05 o 
   0   6   4     5231.94     5323.63     63.86 o 
   1   6   4     1633.77     1556.91     22.40 o 
   2   6   4     1275.82     1227.56     17.86 o 
   3   6   4      106.82      102.75      3.98 o 
   4   6   4      365.48      373.18      7.83 o 
   5   6   4     1536.74     1570.83     34.09 o 
   6   6   4      228.32      216.30      9.39 o 
   7   6   4       82.81      100.24      7.31 o 
  -7   7   4      105.97      100.14     18.60 o 
  -6   7   4       55.03       71.30      6.64 o 
  -5   7   4      136.72      122.42      5.67 o 
  -4   7   4      298.47      284.05      8.12 o 
  -3   7   4     1037.28     1028.87     17.44 o 
  -2   7   4     1580.47     1572.42     27.16 o 
  -1   7   4      103.21      116.74      3.69 o 
   0   7   4        6.64        6.24      2.05 o 
   1   7   4      125.03      131.29      4.36 o 
   2   7   4     1690.37     1662.31     25.43 o 
   3   7   4      944.88      938.28     16.45 o 
   4   7   4      360.01      339.77      7.50 o 
   5   7   4      136.85      127.01      6.12 o 
   6   7   4       51.02       54.32      6.93 o 
   7   7   4      102.54      121.75     13.17 o 
  -7   8   4       21.20       32.43     15.26 o 
  -6   8   4      163.90      162.74      9.79 o 
  -5   8   4      646.71      713.82     24.63 o 
  -4   8   4       57.74       63.04      4.36 o 
  -3   8   4      188.06      194.98      6.94 o 
  -2   8   4       41.73       40.15      3.26 o 
  -1   8   4     2555.91     2404.00     41.72 o 
   0   8   4      664.74      678.58     12.12 o 
   1   8   4     2502.06     2390.92     36.79 o 
   2   8   4       45.99       45.73      3.33 o 
   3   8   4      217.24      224.17      6.28 o 
   4   8   4       53.25       61.79      3.86 o 
   5   8   4      598.37      640.02     14.92 o 
   6   8   4      173.78      168.31     11.71 o 
  -6   9   4      111.19      129.71     21.46 o 
  -5   9   4       94.64      103.85      7.03 o 
  -4   9   4      326.00      311.41     12.39 o 
  -3   9   4       50.36       47.09      5.06 o 
  -2   9   4     1720.65     1724.15     35.94 o 
  -1   9   4       68.14       75.29      5.63 o 
   0   9   4      116.03      113.42      6.89 o 
   1   9   4       76.84       83.59      4.06 o 
   2   9   4     1666.43     1678.96     28.74 o 
   3   9   4       43.81       38.48      4.03 o 
   4   9   4      333.14      311.84      9.97 o 
   5   9   4       77.72       95.24      6.08 o 
   6   9   4      129.42      145.92     18.12 o 
  -5  10   4      368.34      364.32     32.90 o 
  -4  10   4       71.53       82.70      7.07 o 
  -3  10   4        7.80       -1.48      4.56 o 
  -2  10   4       99.54      107.27      6.72 o 
  -1  10   4      732.87      729.73     18.43 o 
   0  10   4       56.47       63.66      5.80 o 
   1  10   4      715.61      712.76     15.64 o 
   2  10   4       82.66       91.78      4.76 o 
   3  10   4        4.59        0.06      3.56 o 
   4  10   4       67.65       79.14      5.70 o 
   5  10   4      369.26      391.73     21.25 o 
  -4  11   4      243.83      252.74     26.70 o 
  -3  11   4       44.76       48.08      8.20 o 
  -2  11   4      806.73      849.15     21.72 o 
  -1  11   4       30.96       28.47      5.47 o 
   0  11   4       29.12       30.17      5.72 o 
   1  11   4       36.15       35.12      5.57 o 
   2  11   4      843.24      908.19     26.64 o 
   3  11   4       50.76       50.11     11.63 o 
   4  11   4      241.49      215.36     15.97 o 
  -2  12   4       13.26       29.57     13.83 o 
  -1  12   4      184.11      211.73     24.32 o 
   1   0   5     5312.24     5483.28     49.48 o 
   2   0   5    26472.05    27317.95    293.60 o 
   3   0   5     4411.85     4721.66     51.33 o 
   4   0   5     1843.52     1826.72     21.77 o 
   5   0   5       72.61       74.35      3.17 o 
   6   0   5      111.13       98.51      4.67 o 
   7   0   5      193.53      193.77      6.12 o 
   8   0   5      656.61      661.84     15.25 o 
   9   0   5       23.97       20.98     13.35 o 
  -9   1   5       18.66       22.41     14.31 o 
  -8   1   5      114.86      109.96      5.43 o 
  -7   1   5      328.04      343.66      9.06 o 
  -6   1   5       60.24       71.22      3.35 o 
  -5   1   5     4385.14     4322.15     59.30 o 
  -4   1   5      893.47      918.51     11.23 o 
  -3   1   5      219.81      214.93      3.08 o 
  -2   1   5     5222.27     5668.76     54.93 o 
  -1   1   5    18873.33    19230.54    186.16 o 
   0   1   5       62.16       49.17      1.77 o 
   1   1   5    18312.83    18562.62    205.04 o 
   2   1   5     5167.43     5535.85     66.19 o 
   3   1   5      172.82      173.27      4.27 o 
   4   1   5      896.88      923.55     11.61 o 
   5   1   5     4294.19     4216.89     59.72 o 
   6   1   5       54.42       58.35      3.36 o 
   7   1   5      354.12      362.31      8.22 o 
   8   1   5      121.72      121.60      5.74 o 
  -8   2   5      361.03      372.80      9.61 o 
  -7   2   5      232.09      244.59      7.17 o 
  -6   2   5      452.49      427.39      9.42 o 
  -5   2   5      182.17      180.34      3.96 o 
  -4   2   5     3828.17     3888.34     44.37 o 
  -3   2   5      290.58      271.50      3.83 o 
  -2   2   5    12348.36    12702.45    137.20 o 
  -1   2   5     2626.21     2736.46     30.78 o 
   0   2   5      365.92      389.65      4.67 o 
   1   2   5     2562.81     2698.45     33.70 o 
   2   2   5    12338.09    12830.81    160.94 o 
   3   2   5      249.60      229.08      4.24 o 
   4   2   5     3992.35     4024.29     48.78 o 
   5   2   5      159.76      150.83      4.29 o 
   6   2   5      407.05      379.49      8.39 o 
   7   2   5      218.55      223.56      6.44 o 
   8   2   5      352.17      356.71      9.86 o 
  -8   3   5       16.91       14.61      7.30 o 
  -7   3   5      727.19      713.64     14.74 o 
  -6   3   5      373.72      375.99      8.97 o 
  -5   3   5     3560.00     3436.00     46.95 o 
  -4   3   5     1564.86     1539.43     21.71 o 
  -3   3   5       22.78       25.07      2.47 o 
  -2   3   5       50.01       52.70      1.89 o 
  -1   3   5    12001.79    12476.65    175.19 o 
   0   3   5     2414.02     2453.68     29.79 o 
   1   3   5    12388.50    12744.16    158.63 o 
   2   3   5       74.32       71.37      2.53 o 
   3   3   5       29.50       29.04      2.14 o 
   4   3   5     1615.81     1635.18     22.23 o 
   5   3   5     3561.55     3428.03     48.66 o 
   6   3   5      387.33      400.95      8.39 o 
   7   3   5      708.28      701.54     13.39 o 
   8   3   5       17.78        6.92      6.33 o 
  -8   4   5       81.60       98.40     16.34 o 
  -7   4   5       41.50       50.16      5.63 o 
  -6   4   5       19.21       22.55      3.13 o 
  -5   4   5       23.87       21.05      2.81 o 
  -4   4   5     1667.73     1629.75     23.25 o 
  -3   4   5     2557.56     2577.58     36.82 o 
  -2   4   5     8431.36     8785.34    119.51 o 
  -1   4   5     1600.70     1643.78     20.74 o 
   0   4   5       72.21       81.42      2.10 o 
   1   4   5     1724.77     1776.79     22.40 o 
   2   4   5     8127.98     8480.17    114.30 o 
   3   4   5     2517.83     2568.65     36.45 o 
   4   4   5     1682.79     1636.86     24.94 o 
   5   4   5       28.22       24.02      3.31 o 
   6   4   5       19.18       21.92      3.34 o 
   7   4   5       37.32       37.92      4.92 o 
   8   4   5       76.77       92.23     10.10 o 
  -8   5   5       43.39       36.18     14.78 o 
  -7   5   5      113.93      133.37      8.34 o 
  -6   5   5      390.07      407.30     11.60 o 
  -5   5   5     1157.02     1115.85     21.32 o 
  -4   5   5      316.89      338.47      7.78 o 
  -3   5   5      300.28      323.88      6.69 o 
  -2   5   5      447.18      437.68      7.47 o 
  -1   5   5     7891.74     8169.50     90.52 o 
   0   5   5     2665.55     2603.37     30.50 o 
   1   5   5     7995.45     8263.62    103.83 o 
   2   5   5      418.02      395.61      7.13 o 
   3   5   5      312.35      328.13      6.15 o 
   4   5   5      340.83      363.76      7.13 o 
   5   5   5     1158.33     1118.93     25.52 o 
   6   5   5      416.54      405.24     12.29 o 
   7   5   5       83.77       86.47      6.72 o 
   8   5   5       45.61       55.56     12.40 o 
  -8   6   5      158.10      182.16     22.41 o 
  -7   6   5      384.71      419.65     16.21 o 
  -6   6   5        8.71       11.01      4.78 o 
  -5   6   5      146.17      135.86      7.13 o 
  -4   6   5     1176.77     1124.91     20.52 o 
  -3   6   5     2292.51     2254.75     39.03 o 
  -2   6   5     1844.54     1860.61     28.00 o 
  -1   6   5     1747.23     1762.86     22.38 o 
   0   6   5       76.35       84.10      2.87 o 
   1   6   5     1875.66     1842.11     24.04 o 
   2   6   5     1767.73     1798.05     26.82 o 
   3   6   5     2306.21     2257.95     34.44 o 
   4   6   5     1116.48     1065.43     18.89 o 
   5   6   5      151.13      145.38      6.69 o 
   6   6   5       13.31        8.55      4.66 o 
   7   6   5      369.07      389.45     13.20 o 
  -7   7   5      179.78      183.12     21.94 o 
  -6   7   5      160.08      176.40      8.99 o 
  -5   7   5      407.09      404.54     13.40 o 
  -4   7   5      622.97      649.66     13.89 o 
  -3   7   5       55.59       67.29      4.11 o 
  -2   7   5      778.98      737.92     12.61 o 
  -1   7   5     1086.51     1062.33     15.15 o 
   0   7   5     1315.51     1329.10     19.20 o 
   1   7   5      978.71      947.71     16.43 o 
   2   7   5      818.63      771.50     13.21 o 
   3   7   5       51.57       64.81      3.53 o 
   4   7   5      653.00      687.06     12.49 o 
   5   7   5      361.71      341.39     11.52 o 
   6   7   5      180.05      185.79     10.58 o 
   7   7   5      160.93      140.69     21.46 o 
  -7   8   5      139.54      211.73     24.80 o 
  -6   8   5      271.93      291.78     12.66 o 
  -5   8   5       27.49       24.70      4.21 o 
  -4   8   5      545.09      525.71     12.14 o 
  -3   8   5     1589.33     1566.72     29.36 o 
  -2   8   5      462.14      484.13     11.73 o 
  -1   8   5     1665.53     1612.55     28.85 o 
   0   8   5      645.43      594.56     10.94 o 
   1   8   5     1646.99     1587.68     26.71 o 
   2   8   5      415.85      434.21      9.65 o 
   3   8   5     1661.19     1647.44     25.93 o 
   4   8   5      541.50      517.49     10.64 o 
   5   8   5       30.65       29.00      3.87 o 
   6   8   5      264.32      286.71     14.75 o 
  -5   9   5      122.33      122.02      7.58 o 
  -4   9   5      384.07      418.12     14.20 o 
  -3   9   5       16.11       15.14      4.38 o 
  -2   9   5      150.31      129.85      6.80 o 
  -1   9   5      151.34      149.21      7.24 o 
   0   9   5     2177.67     2197.74     39.06 o 
   1   9   5      150.68      148.03      5.26 o 
   2   9   5      134.48      104.94      5.29 o 
   3   9   5       13.39       14.51      3.60 o 
   4   9   5      338.77      360.87     11.13 o 
   5   9   5      109.52      102.57      6.78 o 
   6   9   5      234.22      233.19     23.84 o 
  -5  10   5        6.94       10.49     14.31 o 
  -4  10   5       71.98       66.18      6.75 o 
  -3  10   5     1042.72     1051.43     24.63 o 
  -2  10   5      174.53      178.80      8.22 o 
  -1  10   5      181.64      182.97      8.65 o 
   0  10   5        6.68       -0.88      4.34 o 
   1  10   5      185.59      203.42      8.80 o 
   2  10   5      157.11      164.30      6.09 o 
   3  10   5     1034.23     1037.61     21.94 o 
   4  10   5       84.90       85.27      5.80 o 
   5  10   5        6.61        0.00     10.97 o 
  -4  11   5      142.96      144.97     22.41 o 
  -3  11   5       10.82        1.03      7.88 o 
  -2  11   5      158.47      152.23      8.37 o 
  -1  11   5       50.51       55.66      6.10 o 
   0  11   5      830.65      861.21     21.58 o 
   1  11   5       43.33       48.26      5.89 o 
   2  11   5      162.14      148.18      8.95 o 
   3  11   5        7.68       11.76     10.39 o 
   4  11   5      169.66      204.57     20.03 o 
  -2  12   5       64.03       49.59     16.69 o 
  -1  12   5      195.02      236.52     25.75 o 
   0  12   5        7.97        3.81     12.88 o 
   0   0   6    33536.17    32124.40    520.68 o 
   1   0   6      751.14      730.97      7.36 o 
   2   0   6     4269.24     4382.25     43.95 o 
   3   0   6     1790.48     1864.47     20.77 o 
   4   0   6     2672.94     2674.14     31.32 o 
   5   0   6      373.17      377.53      7.53 o 
   6   0   6     2898.36     2780.17     44.06 o 
   7   0   6       52.27       49.76      3.46 o 
   8   0   6       54.10       48.87      4.38 o 
   9   0   6       15.28       10.49     13.35 o 
  -9   1   6      324.17      354.79     31.00 o 
  -8   1   6       91.40       89.03      5.06 o 
  -7   1   6      657.61      623.80     13.28 o 
  -6   1   6        5.26        4.07      2.32 o 
  -5   1   6      204.99      219.68      5.31 o 
  -4   1   6      216.79      229.36      3.84 o 
  -3   1   6    14417.97    14696.61    150.64 o 
  -2   1   6     1006.12     1047.64     11.41 o 
  -1   1   6     9010.57     9319.34     95.10 o 
   0   1   6       15.51        6.71      1.30 o 
   1   1   6     9359.44     9767.16    103.32 o 
   2   1   6      966.69     1017.65     13.30 o 
   3   1   6    14192.76    14177.53    170.52 o 
   4   1   6      190.15      206.98      5.21 o 
   5   1   6      191.77      202.88      5.32 o 
   6   1   6       10.64       10.70      2.49 o 
   7   1   6      663.91      614.76     11.85 o 
   8   1   6       77.89       74.72      4.92 o 
  -8   2   6       30.64       29.78      3.84 o 
  -7   2   6       14.16       14.78      3.18 o 
  -6   2   6     1464.21     1408.70     23.74 o 
  -5   2   6       93.42       96.61      3.02 o 
  -4   2   6     5624.36     5677.68     61.14 o 
  -3   2   6     1073.29     1098.99     12.45 o 
  -2   2   6     1285.31     1265.14     13.78 o 
  -1   2   6     2442.02     2462.52     29.10 o 
   0   2   6    15982.95    16273.11    199.59 o 
   1   2   6     2479.36     2486.48     29.49 o 
   2   2   6     1334.94     1327.01     19.67 o 
   3   2   6     1021.06     1039.24     14.09 o 
   4   2   6     5563.72     5589.31     64.67 o 
   5   2   6       64.98       62.65      2.98 o 
   6   2   6     1549.42     1465.40     24.14 o 
   7   2   6       10.02        6.90      2.90 o 
   8   2   6       35.17       39.43      3.87 o 
  -8   3   6       29.84       38.75      5.50 o 
  -7   3   6      535.51      525.55     11.56 o 
  -6   3   6       15.68       19.23      2.67 o 
  -5   3   6      362.41      372.83      7.20 o 
  -4   3   6      617.38      620.68      8.84 o 
  -3   3   6     3793.04     3789.58     47.31 o 
  -2   3   6      924.99      880.98     11.26 o 
  -1   3   6     6100.94     6281.20     80.34 o 
   0   3   6     4016.66     4397.97     51.05 o 
   1   3   6     6549.71     6722.26     82.12 o 
   2   3   6     1029.20      996.22     14.39 o 
   3   3   6     3919.45     3889.00     56.28 o 
   4   3   6      627.31      626.34     10.36 o 
   5   3   6      365.89      368.10      7.83 o 
   6   3   6        6.63        9.26      2.74 o 
   7   3   6      523.41      504.09     10.74 o 
   8   3   6       30.75       30.43      7.36 o 
  -8   4   6       18.43       17.46      7.87 o 
  -7   4   6        7.84       11.82      3.34 o 
  -6   4   6      508.01      500.61     10.82 o 
  -5   4   6     1381.16     1351.61     20.31 o 
  -4   4   6     2272.13     2249.69     32.12 o 
  -3   4   6      124.88      145.83      3.93 o 
  -2   4   6     1196.52     1220.63     18.60 o 
  -1   4   6     4707.32     4779.54     55.23 o 
   0   4   6     8867.88     9390.36    108.88 o 
   1   4   6     4487.09     4495.99     59.07 o 
   2   4   6     1411.18     1437.16     19.71 o 
   3   4   6      112.09      127.97      3.76 o 
   4   4   6     2404.47     2375.13     34.57 o 
   5   4   6     1340.54     1287.73     27.49 o 
   6   4   6      498.84      478.55     11.28 o 
   7   4   6       14.16       11.93      3.79 o 
   8   4   6       16.30       20.24      7.69 o 
  -8   5   6      203.87      219.17     18.78 o 
  -7   5   6      207.99      218.10     10.45 o 
  -6   5   6      282.10      278.64      7.58 o 
  -5   5   6       89.11       77.81      3.84 o 
  -4   5   6     1515.86     1466.39     25.04 o 
  -3   5   6     3290.54     3282.21     47.44 o 
  -2   5   6     3277.87     3289.42     49.13 o 
  -1   5   6      648.97      664.20      9.48 o 
   0   5   6       21.98       31.46      1.76 o 
   1   5   6      780.12      776.67     10.44 o 
   2   5   6     3308.98     3287.43     44.62 o 
   3   5   6     3067.82     3061.06     42.80 o 
   4   5   6     1612.37     1561.52     24.90 o 
   5   5   6      106.78       98.41      5.49 o 
   6   5   6      233.17      230.53      7.96 o 
   7   5   6      216.28      199.20      9.36 o 
   8   5   6      215.75      241.03     17.63 o 
  -8   6   6       23.25       24.80     12.88 o 
  -7   6   6       30.36       33.84      6.43 o 
  -6   6   6      709.61      706.52     17.90 o 
  -5   6   6      754.83      761.25     17.86 o 
  -4   6   6      609.06      622.27     12.59 o 
  -3   6   6       80.58       83.27      4.27 o 
  -2   6   6      167.70      159.88      5.04 o 
  -1   6   6     5933.64     5821.99     69.08 o 
   0   6   6     4548.37     4592.14     59.21 o 
   1   6   6     5943.75     5759.49     73.89 o 
   2   6   6      156.52      145.42      4.67 o 
   3   6   6      105.58      106.09      3.89 o 
   4   6   6      569.59      576.38     11.61 o 
   5   6   6      759.23      793.46     19.32 o 
   6   6   6      675.21      653.95     19.24 o 
   7   6   6       27.14       27.70      6.43 o 
  -7   7   6       61.90       70.15     12.08 o 
  -6   7   6       47.21       62.44      6.49 o 
  -5   7   6      117.94      106.02      6.00 o 
  -4   7   6      928.60      882.48     17.77 o 
  -3   7   6     1268.15     1255.70     23.00 o 
  -2   7   6     2630.55     2646.68     36.47 o 
  -1   7   6      552.31      570.85      9.17 o 
   0   7   6      176.54      184.48      5.09 o 
   1   7   6      514.74      516.67      9.96 o 
   2   7   6     2667.55     2635.35     40.00 o 
   3   7   6     1251.71     1202.87     20.06 o 
   4   7   6      948.97      909.98     16.45 o 
   5   7   6      122.35      115.42      5.40 o 
   6   7   6       57.39       56.74      7.29 o 
   7   7   6       69.22       87.77     12.35 o 
  -7   8   6      130.51      144.01     20.03 o 
  -6   8   6      126.77      141.22      9.25 o 
  -5   8   6      858.68      917.91     25.41 o 
  -4   8   6      321.28      328.05      9.64 o 
  -3   8   6       48.98       54.00      4.41 o 
  -2   8   6      413.33      386.32     10.72 o 
  -1   8   6     1351.02     1318.40     22.31 o 
   0   8   6     1823.39     1803.46     28.24 o 
   1   8   6     1329.60     1302.01     22.44 o 
   2   8   6      436.64      421.38      9.07 o 
   3   8   6       50.01       58.43      3.77 o 
   4   8   6      308.74      323.05      8.70 o 
   5   8   6      878.91      925.63     20.74 o 
   6   8   6      101.60      106.02     10.08 o 
  -6   9   6       17.86       24.80     13.83 o 
  -5   9   6      350.76      357.61     14.61 o 
  -4   9   6      266.34      270.99     11.32 o 
  -3   9   6      237.67      243.11      9.20 o 
  -2   9   6      966.35      975.90     22.45 o 
  -1   9   6       31.88       39.29      4.87 o 
   0   9   6        1.25       -2.12      4.02 o 
   1   9   6       29.79       33.02      3.32 o 
   2   9   6      953.51      943.98     18.57 o 
   3   9   6      234.50      225.83      7.54 o 
   4   9   6      260.06      246.74      9.70 o 
   5   9   6      356.26      357.48     12.56 o 
  -5  10   6      206.64      196.47     25.27 o 
  -4  10   6        5.63        3.83      5.02 o 
  -3  10   6       20.38       32.51      5.47 o 
  -2  10   6       78.34       79.30      6.29 o 
  -1  10   6      920.43      900.70     21.96 o 
   0  10   6      425.71      410.81     12.74 o 
   1  10   6      923.31      907.69     21.87 o 
   2  10   6       84.44       82.78      5.30 o 
   3  10   6       21.70       37.19      4.49 o 
   4  10   6        9.38        9.21      4.43 o 
   5  10   6      186.54      197.42     20.03 o 
  -3  11   6       54.04       54.36      9.99 o 
  -2  11   6      416.19      437.95     17.38 o 
  -1  11   6       87.08       87.59      6.88 o 
   0  11   6       21.37       21.68      5.57 o 
   1  11   6       93.58      102.40      7.15 o 
   2  11   6      346.42      385.82     16.66 o 
   3  11   6       49.11       44.90     12.01 o 
   4  11   6      164.10      156.41     17.17 o 
  -2  12   6        2.33        2.86     13.83 o 
  -1  12   6      348.50      372.91     32.43 o 
   0  12   6        0.47      -12.88     12.88 o 
   1   0   7      530.14      514.85      5.94 o 
   2   0   7    13779.52    14169.22    140.92 o 
   3   0   7     1322.29     1420.78     16.10 o 
   4   0   7     4091.08     4153.79     46.58 o 
   5   0   7       37.76       44.79      2.72 o 
   6   0   7      267.88      233.03      6.59 o 
   7   0   7      166.73      162.72      5.47 o 
   8   0   7      101.49      110.45      6.78 o 
   9   0   7        1.06       -0.95     12.40 o 
  -9   1   7      157.25      171.19     22.41 o 
  -8   1   7       43.95       52.31      4.39 o 
  -7   1   7      435.79      439.58      9.65 o 
  -6   1   7       22.47       21.47      2.69 o 
  -5   1   7     3107.91     3080.00     45.71 o 
  -4   1   7      132.57      145.90      3.02 o 
  -3   1   7      771.94      852.03     10.18 o 
  -2   1   7      494.62      596.87      8.44 o 
  -1   1   7    13636.14    13874.65    150.26 o 
   0   1   7     3524.81     3591.07     40.44 o 
   1   1   7    14395.24    14678.54    168.79 o 
   2   1   7      441.78      546.10     10.06 o 
   3   1   7      873.10      937.15     10.84 o 
   4   1   7      129.16      143.34      3.38 o 
   5   1   7     3201.42     3099.75     45.84 o 
   6   1   7       31.16       28.51      2.88 o 
   7   1   7      421.59      424.22      9.26 o 
   8   1   7       37.26       37.92      3.96 o 
  -8   2   7      225.92      235.94      8.37 o 
  -7   2   7       46.87       51.45      3.94 o 
  -6   2   7      166.71      153.94      5.02 o 
  -5   2   7      140.09      149.88      4.11 o 
  -4   2   7     2476.87     2452.18     27.47 o 
  -3   2   7     2315.09     2308.57     25.13 o 
  -2   2   7    18470.94    19268.54    207.27 o 
  -1   2   7     3009.57     3107.75     37.87 o 
   0   2   7     4262.05     4528.21     52.27 o 
   1   2   7     3083.68     3179.74     42.03 o 
   2   2   7    18233.32    19063.02    250.82 o 
   3   2   7     2325.90     2377.54     30.00 o 
   4   2   7     2521.03     2480.71     29.31 o 
   5   2   7      138.86      146.35      4.56 o 
   6   2   7      164.90      141.48      4.82 o 
   7   2   7       52.26       54.53      3.80 o 
   8   2   7      241.31      248.67      7.50 o 
  -8   3   7       69.22       71.95      6.56 o 
  -7   3   7      317.85      322.29      8.53 o 
  -6   3   7      187.95      193.78      5.82 o 
  -5   3   7     2383.72     2335.65     34.26 o 
  -4   3   7      171.82      180.02      3.85 o 
  -3   3   7     1048.74     1053.25     13.67 o 
  -2   3   7     1884.94     1918.55     21.01 o 
  -1   3   7    10046.05    10423.07    137.51 o 
   0   3   7     5421.27     5387.84     64.25 o 
   1   3   7     9998.58    10300.00    135.54 o 
   2   3   7     1809.10     1835.26     26.82 o 
   3   3   7     1082.45     1078.87     16.73 o 
   4   3   7      159.70      179.41      4.86 o 
   5   3   7     2537.43     2450.18     36.43 o 
   6   3   7      194.27      208.61      6.02 o 
   7   3   7      318.68      318.70      8.11 o 
   8   3   7       68.16       67.70      7.37 o 
  -8   4   7      569.35      557.41     23.56 o 
  -7   4   7      378.93      382.73     10.72 o 
  -6   4   7      387.90      374.67      8.03 o 
  -5   4   7      461.99      453.98      9.12 o 
  -4   4   7     2970.36     2868.44     40.04 o 
  -3   4   7     2130.77     2071.28     28.37 o 
  -2   4   7     8209.82     8531.02    120.18 o 
  -1   4   7      535.48      501.59      7.07 o 
   0   4   7      686.95      713.67      9.53 o 
   1   4   7      500.36      458.49      7.25 o 
   2   4   7     8516.12     8704.73    113.55 o 
   3   4   7     2236.75     2184.47     31.83 o 
   4   4   7     3035.58     2938.43     43.11 o 
   5   4   7      453.69      438.92     10.02 o 
   6   4   7      346.06      324.68      9.76 o 
   7   4   7      363.80      366.27     10.59 o 
   8   4   7      568.90      538.74     26.58 o 
  -8   5   7       23.50       21.94     12.40 o 
  -7   5   7      410.18      408.28     13.19 o 
  -6   5   7      145.42      155.79      5.87 o 
  -5   5   7     1730.35     1617.44     27.85 o 
  -4   5   7     1088.39     1070.78     19.81 o 
  -3   5   7      129.43      125.28      4.12 o 
  -2   5   7      351.20      314.12      6.03 o 
  -1   5   7     2034.93     2012.86     24.88 o 
   0   5   7     5564.05     5501.64     67.69 o 
   1   5   7     1992.80     1922.16     25.96 o 
   2   5   7      352.76      299.18      5.60 o 
   3   5   7      139.37      137.47      3.99 o 
   4   5   7     1059.20     1052.17     19.37 o 
   5   5   7     1801.35     1700.38     33.12 o 
   6   5   7      159.40      166.13      6.68 o 
   7   5   7      421.98      384.64     12.87 o 
   8   5   7       21.89       39.10     13.35 o 
  -8   6   7      102.69      116.83     18.12 o 
  -7   6   7       29.90       44.79      7.92 o 
  -6   6   7      123.70      126.60      7.31 o 
  -5   6   7        8.89        8.75      3.56 o 
  -4   6   7      541.32      508.45     11.45 o 
  -3   6   7     1050.80     1054.67     20.25 o 
  -2   6   7     2698.73     2767.00     41.17 o 
  -1   6   7     1220.11     1208.53     15.77 o 
   0   6   7      241.12      222.08      4.73 o 
   1   6   7     1171.95     1122.08     16.92 o 
   2   6   7     2566.52     2626.06     40.47 o 
   3   6   7     1123.47     1112.91     17.90 o 
   4   6   7      559.20      536.02     11.26 o 
   5   6   7       12.35       18.78      2.97 o 
   6   6   7      113.08      117.70      5.78 o 
   7   6   7       34.74       41.85      8.08 o 
  -7   7   7       70.17       60.29      9.79 o 
  -6   7   7      637.98      647.05     17.79 o 
  -5   7   7      297.19      295.57      9.85 o 
  -4   7   7      768.12      781.86     15.98 o 
  -3   7   7      373.39      382.35      9.30 o 
  -2   7   7      224.29      203.11      5.37 o 
  -1   7   7     1061.36     1072.81     16.49 o 
   0   7   7     2581.77     2514.91     38.25 o 
   1   7   7     1200.17     1165.05     18.17 o 
   2   7   7      203.05      172.70      5.34 o 
   3   7   7      359.14      365.00      8.06 o 
   4   7   7      752.57      774.36     15.52 o 
   5   7   7      332.92      329.64      9.29 o 
   6   7   7      606.87      611.90     20.63 o 
   7   7   7       80.94       66.95     11.67 o 
  -6   8   7       24.98       20.34      6.06 o 
  -5   8   7       19.21       17.43      4.32 o 
  -4   8   7       87.26       76.54      4.96 o 
  -3   8   7     1352.03     1335.49     24.60 o 
  -2   8   7      158.73      164.20      7.26 o 
  -1   8   7      559.61      567.00     12.11 o 
   0   8   7      878.05      827.96     14.37 o 
   1   8   7      585.18      581.22     11.53 o 
   2   8   7      171.40      172.38      5.73 o 
   3   8   7     1288.52     1260.29     21.35 o 
   4   8   7       96.33       79.59      4.60 o 
   5   8   7       25.95       31.23      3.89 o 
   6   8   7       29.55       23.22      7.45 o 
  -6   9   7      625.69      652.35     43.87 o 
  -5   9   7      211.62      209.80     11.14 o 
  -4   9   7      304.04      336.17     13.30 o 
  -3   9   7       64.46       68.41      5.76 o 
  -2   9   7      325.74      289.60     10.35 o 
  -1   9   7      407.67      403.95     11.98 o 
   0   9   7     1052.59     1030.28     21.00 o 
   1   9   7      395.53      391.27      9.86 o 
   2   9   7      350.79      321.24      8.57 o 
   3   9   7       67.25       74.12      4.73 o 
   4   9   7      333.28      362.55     11.63 o 
   5   9   7      223.58      216.26      9.45 o 
  -4  10   7      175.02      171.76     10.87 o 
  -3  10   7     1011.78     1033.55     24.16 o 
  -2  10   7       62.05       63.85      5.94 o 
  -1  10   7      795.18      801.48     20.06 o 
   0  10   7        2.59        1.95      4.55 o 
   1  10   7      794.94      806.97     20.03 o 
   2  10   7       77.62       76.57      5.18 o 
   3  10   7      973.61      970.70     22.89 o 
   4  10   7      163.27      154.43      8.85 o 
   5  10   7        0.57        8.11     10.97 o 
  -3  11   7       52.16       69.91     10.54 o 
  -2  11   7      106.57      108.25      9.89 o 
  -1  11   7      183.52      192.98      9.35 o 
   0  11   7      684.48      665.88     18.08 o 
   1  11   7      186.30      190.64      9.39 o 
   2  11   7      121.95      132.75     10.53 o 
   3  11   7       56.35       56.51     12.14 o 
   4  11   7      121.95      144.01     17.17 o 
  -2  12   7       82.70       88.22     20.03 o 
  -1  12   7      249.25      292.32     28.61 o 
   0  12   7       65.61       60.08     17.64 o 
   1  12   7      227.25      241.77     27.18 o 
   0   0   8    29764.61    29270.73    510.54 o 
   1   0   8     1405.94     1367.25     15.44 o 
   2   0   8     7077.99     7260.28     70.94 o 
   3   0   8      801.88      858.49     10.14 o 
   4   0   8     2670.95     2638.00     31.91 o 
   5   0   8       59.38       59.52      2.98 o 
   6   0   8     1392.02     1355.97     21.83 o 
   7   0   8        7.80        7.66      2.95 o 
   8   0   8      102.36      112.71      5.61 o 
   9   0   8       67.46       82.97     17.64 o 
  -8   1   8      162.78      171.22      6.71 o 
  -7   1   8      409.19      378.97      8.39 o 
  -6   1   8      344.42      357.45      7.46 o 
  -5   1   8      446.26      444.97      8.10 o 
  -4   1   8      331.55      342.95      5.06 o 
  -3   1   8    11906.75    12241.64    128.64 o 
  -2   1   8       21.79       16.20      1.15 o 
  -1   1   8     9048.33     9401.12     96.76 o 
   0   1   8     1440.26     1416.72     17.15 o 
   1   1   8     8610.17     8910.16    112.53 o 
   2   1   8       26.69       23.27      1.29 o 
   3   1   8    12022.63    12361.64    135.61 o 
   4   1   8      345.67      354.25      5.91 o 
   5   1   8      445.13      433.26      8.54 o 
   6   1   8      319.46      316.84      7.48 o 
   7   1   8      396.45      360.97      8.45 o 
   8   1   8      168.22      174.00      6.38 o 
  -8   2   8       33.42       36.12      4.05 o 
  -7   2   8       61.61       59.65      4.19 o 
  -6   2   8     1535.01     1511.60     23.18 o 
  -5   2   8      364.73      363.57      6.88 o 
  -4   2   8      786.67      750.75     10.00 o 
  -3   2   8     1211.69     1214.69     13.85 o 
  -2   2   8     4836.94     4945.22     58.58 o 
  -1   2   8     2156.06     2263.58     27.04 o 
   0   2   8    38428.08    39742.52    455.51 o 
   1   2   8     2046.64     2144.82     31.41 o 
   2   2   8     5011.59     5144.44     66.07 o 
   3   2   8     1241.56     1261.71     16.81 o 
   4   2   8      800.93      768.81     10.90 o 
   5   2   8      387.67      395.07      8.92 o 
   6   2   8     1469.76     1396.47     23.30 o 
   7   2   8       71.21       72.87      4.12 o 
   8   2   8       30.54       33.15      4.28 o 
  -8   3   8       64.33       77.34      6.68 o 
  -7   3   8      191.67      183.45      6.40 o 
  -6   3   8      242.87      234.63      6.37 o 
  -5   3   8      105.07       98.88      3.74 o 
  -4   3   8     1017.16      984.66     12.40 o 
  -3   3   8     9395.79     9464.28    109.95 o 
  -2   3   8     1134.30     1054.38     13.02 o 
  -1   3   8     2207.77     2251.94     29.78 o 
   1   3   8     2085.20     2088.06     29.32 o 
   2   3   8     1129.64     1066.01     15.74 o 
   3   3   8     9205.29     9060.10    133.43 o 
   4   3   8      924.63      894.30     15.41 o 
   5   3   8      142.73      137.91      4.68 o 
   6   3   8      235.74      223.19      6.36 o 
   7   3   8      207.13      195.81      8.06 o 
   8   3   8       62.34       59.60      7.10 o 
  -8   4   8       46.44       47.68      8.81 o 
  -7   4   8       42.80       49.15      4.44 o 
  -6   4   8     1615.43     1526.95     24.49 o 
  -5   4   8      128.18      140.61      4.93 o 
  -4   4   8     1965.18     1908.52     25.72 o 
  -3   4   8      611.23      619.78     10.05 o 
  -2   4   8     1325.64     1316.17     17.54 o 
  -1   4   8     2823.11     2914.03     42.06 o 
   0   4   8    10360.14    10594.09    130.00 o 
   1   4   8     2926.50     3007.53     38.30 o 
   2   4   8     1226.45     1171.72     18.42 o 
   3   4   8      637.64      662.05     11.05 o 
   4   4   8     1904.06     1854.33     30.44 o 
   5   4   8      180.16      178.42      5.81 o 
   6   4   8     1545.45     1438.37     26.74 o 
   7   4   8       37.97       44.81      4.78 o 
   8   4   8       53.33       43.52     10.43 o 
  -8   5   8      176.12      195.99     21.46 o 
  -7   5   8      426.27      425.09     13.69 o 
  -6   5   8      372.63      369.65      9.64 o 
  -5   5   8      294.97      274.84      7.19 o 
  -4   5   8      831.95      813.53     15.52 o 
  -3   5   8     2108.86     2103.15     34.65 o 
  -2   5   8     2097.06     2059.72     27.54 o 
  -1   5   8     2005.02     2068.06     26.53 o 
   0   5   8      224.55      226.12      4.52 o 
   1   5   8     2029.50     2038.56     26.20 o 
   2   5   8     2119.61     2055.66     27.20 o 
   3   5   8     2176.84     2196.82     34.39 o 
   4   5   8      784.69      761.63     15.08 o 
   5   5   8      290.76      278.49      8.24 o 
   6   5   8      421.33      413.68     10.91 o 
   7   5   8      467.03      441.34     13.72 o 
   8   5   8      157.52      197.90     20.98 o 
  -7   6   8       86.16      107.08     10.25 o 
  -6   6   8      192.61      179.26      8.45 o 
  -5   6   8      925.37      937.21     18.30 o 
  -4   6   8     1460.33     1439.33     26.52 o 
  -3   6   8      664.04      679.47     14.00 o 
  -2   6   8      599.27      562.52     10.18 o 
  -1   6   8      624.35      594.64      9.48 o 
   0   6   8     2650.82     2581.67     34.07 o 
   1   6   8      686.63      647.52     10.95 o 
   2   6   8      606.23      547.52     10.14 o 
   3   6   8      690.74      704.76     12.98 o 
   4   6   8     1496.68     1468.54     25.99 o 
   5   6   8      899.22      902.18     20.11 o 
   6   6   8      185.62      168.73      7.63 o 
   7   6   8       91.64      101.03     12.48 o 
  -7   7   8      129.22      128.75     21.94 o 
  -6   7   8      253.07      272.14      9.18 o 
  -5   7   8      140.38      150.75      7.08 o 
  -4   7   8      453.82      439.49     10.50 o 
  -3   7   8      735.71      740.93     15.30 o 
  -2   7   8     2294.94     2217.43     33.09 o 
  -1   7   8      781.05      787.84     13.36 o 
   0   7   8      141.43      146.40      4.67 o 
   1   7   8      854.39      854.89     14.03 o 
   2   7   8     2158.24     2077.39     32.95 o 
   3   7   8      756.07      752.03     14.06 o 
   4   7   8      438.53      433.62     10.18 o 
   5   7   8      139.88      135.22      6.09 o 
   6   7   8      243.68      263.24     10.09 o 
   7   7   8      127.20      140.55     14.43 o 
  -6   8   8      119.85      115.05      9.60 o 
  -5   8   8      444.56      483.55     13.48 o 
  -4   8   8       53.26       69.93      4.95 o 
  -3   8   8      231.10      263.39      8.05 o 
  -2   8   8      136.66      142.95      6.71 o 
  -1   8   8      914.39      874.91     17.12 o 
   0   8   8      419.45      423.22      9.96 o 
   1   8   8      944.53      907.14     17.02 o 
   2   8   8      107.56      103.94      4.91 o 
   3   8   8      229.58      251.63      7.25 o 
   4   8   8       52.80       57.87      4.88 o 
   5   8   8      438.72      458.11     12.57 o 
   6   8   8      130.41      123.07     10.69 o 
  -5   9   8       12.40        4.92      5.15 o 
  -4   9   8      325.49      300.37     12.70 o 
  -3   9   8      272.74      268.33      9.99 o 
  -2   9   8     1201.44     1227.03     27.63 o 
  -1   9   8      140.49      140.88      7.24 o 
   0   9   8       91.04      101.70      5.12 o 
   1   9   8      135.47      137.46      5.91 o 
   2   9   8     1195.18     1227.04     22.95 o 
   3   9   8      280.56      281.76      8.87 o 
   4   9   8      349.39      324.21     13.20 o 
   5   9   8       18.18       10.97      8.20 o 
  -4  10   8       12.95       21.21      7.79 o 
  -3  10   8       81.78      102.22      6.95 o 
  -2  10   8       72.03       85.52      6.64 o 
  -1  10   8      341.32      336.09     11.84 o 
   0  10   8       18.12       14.91      4.97 o 
   1  10   8      387.18      378.87     12.10 o 
   2  10   8       70.05       81.56      5.55 o 
   3  10   8       92.05      103.68      6.62 o 
   4  10   8       14.78       17.89      6.23 o 
   5  10   8      466.13      538.38     34.33 o 
  -3  11   8      124.03      128.46     22.65 o 
  -2  11   8      661.54      673.47     23.83 o 
  -1  11   8      109.18      115.55      7.63 o 
   0  11   8       47.54       47.39      6.27 o 
   1  11   8       94.11       94.66      7.41 o 
   2  11   8      646.25      737.64     27.39 o 
   3  11   8      132.93      132.52     15.84 o 
   4  11   8       95.15       74.39     14.31 o 
  -1  12   8      438.19      449.20     37.20 o 
   0  12   8       18.72       26.70     15.26 o 
   1  12   8      412.25      473.52     37.20 o 
   1   0   9      777.31      747.36      8.89 o 
   2   0   9    20224.24    20647.18    207.75 o 
   3   0   9      180.28      201.26      4.51 o 
   4   0   9     6189.92     6359.80     66.96 o 
   5   0   9       65.06       61.42      3.07 o 
   6   0   9      300.48      255.41      6.45 o 
   7   0   9       14.89       23.83      3.24 o 
   8   0   9      472.15      469.74     11.61 o 
  -8   1   9       50.78       55.27      4.56 o 
  -7   1   9      344.93      346.94      8.37 o 
  -6   1   9      137.81      134.20      4.67 o 
  -5   1   9     2463.70     2366.08     33.57 o 
  -4   1   9      723.00      758.18      9.44 o 
  -3   1   9      860.93      862.28      9.91 o 
  -2   1   9     1111.39     1150.68     13.54 o 
  -1   1   9    16782.83    16959.29    204.07 o 
   0   1   9      362.03      391.93      6.95 o 
   1   1   9    16478.88    16630.27    206.35 o 
   2   1   9     1205.61     1288.59     14.83 o 
   3   1   9      820.95      826.11     10.42 o 
   4   1   9      728.77      756.20     10.80 o 
   5   1   9     2431.10     2290.63     35.19 o 
   6   1   9      137.54      137.87      4.87 o 
   7   1   9      333.42      328.39      8.07 o 
   8   1   9       55.73       55.61      4.16 o 
  -8   2   9      416.79      420.28     13.05 o 
  -7   2   9      173.73      189.52      6.61 o 
  -6   2   9      261.19      254.98      6.44 o 
  -5   2   9      160.13      154.17      4.25 o 
  -4   2   9     5027.14     4986.71     56.88 o 
  -3   2   9      124.26      127.27      2.83 o 
  -2   2   9     9458.48     9526.70    109.46 o 
  -1   2   9     2450.57     2573.51     31.88 o 
   0   2   9      203.34      239.14      5.06 o 
   1   2   9     2136.45     2271.06     34.51 o 
   2   2   9     9370.13     9430.31    129.46 o 
   3   2   9      146.23      160.06      3.68 o 
   4   2   9     4862.51     4832.53     63.10 o 
   5   2   9      148.58      139.34      4.66 o 
   6   2   9      292.04      269.39      6.74 o 
   7   2   9      168.14      181.64      6.11 o 
   8   2   9      413.65      417.56     13.20 o 
  -8   3   9        4.61        6.90      4.61 o 
  -7   3   9      130.86      133.54      5.54 o 
  -6   3   9       91.15       91.74      4.01 o 
  -5   3   9     2360.54     2229.85     33.86 o 
  -4   3   9     1969.51     1929.74     24.57 o 
  -3   3   9        9.88       21.37      1.56 o 
  -2   3   9      312.48      295.84      5.47 o 
  -1   3   9     6588.36     6645.66     86.10 o 
   0   3   9     6884.10     7295.75     86.76 o 
   1   3   9     6741.22     6777.26     97.62 o 
   2   3   9      349.64      334.86      6.05 o 
   3   3   9        5.19       10.82      2.19 o 
   4   3   9     1923.27     1896.28     30.79 o 
   5   3   9     2252.99     2092.56     37.35 o 
   6   3   9       60.86       63.49      3.94 o 
   7   3   9      109.90      108.32      5.72 o 
   8   3   9        5.71        4.06      5.24 o 
  -8   4   9       86.44       94.43     12.94 o 
  -7   4   9       88.02      110.26      5.91 o 
  -6   4   9      144.23      148.25      5.11 o 
  -5   4   9       23.40       27.71      2.87 o 
  -4   4   9     1290.35     1249.54     18.00 o 
  -3   4   9      920.22      910.65     11.85 o 
  -2   4   9     4702.90     4695.03     65.83 o 
  -1   4   9     3679.67     3834.11     52.72 o 
   0   4   9       75.44       64.09      2.80 o 
   1   4   9     3505.97     3631.98     51.86 o 
   2   4   9     4264.04     4163.83     61.53 o 
   3   4   9      859.80      851.25     15.43 o 
   4   4   9     1160.70     1120.20     21.35 o 
   5   4   9       21.23       25.76      3.31 o 
   6   4   9      172.21      165.03      6.05 o 
   7   4   9      105.61      119.80      6.29 o 
   8   4   9       94.88       87.65     12.14 o 
  -7   5   9      108.12      114.16      5.70 o 
  -6   5   9      749.90      750.32     13.83 o 
  -5   5   9      900.71      874.59     16.07 o 
  -4   5   9     1339.29     1325.89     24.67 o 
  -3   5   9      933.62      930.97     17.13 o 
  -2   5   9      694.84      673.92     11.89 o 
  -1   5   9     4233.40     4412.96     60.60 o 
   0   5   9     4414.81     4184.66     55.99 o 
   1   5   9     4422.96     4522.39     57.30 o 
   2   5   9      709.75      686.73     12.39 o 
   3   5   9      861.93      855.02     16.64 o 
   4   5   9     1354.98     1381.66     24.21 o 
   5   5   9      857.32      833.93     20.12 o 
   6   5   9      702.50      699.90     16.43 o 
   7   5   9       88.21       89.27      6.86 o 
  -7   6   9      485.10      519.99     26.82 o 
  -6   6   9        0.61        1.76      3.66 o 
  -5   6   9      129.72      137.14      5.65 o 
  -4   6   9     1055.76      978.59     19.18 o 
  -3   6   9     2698.65     2541.03     43.27 o 
  -2   6   9      833.91      852.87     16.85 o 
  -1   6   9      555.21      583.90      9.98 o 
   0   6   9       63.10       66.22      2.85 o 
   1   6   9      481.52      486.00      9.59 o 
   2   6   9      885.87      884.57     15.46 o 
   3   6   9     2615.56     2452.92     42.21 o 
   4   6   9     1076.72     1006.85     18.78 o 
   5   6   9      126.23      117.19      5.62 o 
   6   6   9        1.25        1.24      3.48 o 
   7   6   9      509.80      539.54     26.33 o 
  -6   7   9      298.37      309.29      9.93 o 
  -5   7   9      627.59      628.44     15.94 o 
  -4   7   9      625.72      652.87     15.19 o 
  -3   7   9       22.50       22.10      3.50 o 
  -2   7   9      130.44      119.70      4.49 o 
  -1   7   9     1884.13     1823.90     28.07 o 
   0   7   9     5210.25     4968.59     73.49 o 
   1   7   9     1854.53     1758.61     27.75 o 
   2   7   9      137.89      124.90      4.56 o 
   3   7   9       28.90       21.28      3.36 o 
   4   7   9      648.71      671.53     14.69 o 
   5   7   9      608.71      597.47     14.89 o 
   6   7   9      304.07      294.99     12.00 o 
  -6   8   9       44.47       53.82      9.46 o 
  -5   8   9       12.02        9.38      4.51 o 
  -4   8   9      228.41      218.90      8.45 o 
  -3   8   9     1104.17     1116.79     21.99 o 
  -2   8   9      572.03      577.34     14.96 o 
  -1   8   9      473.56      480.61     10.95 o 
   0   8   9       57.27       61.61      4.15 o 
   1   8   9      500.31      505.95     10.90 o 
   2   8   9      566.52      562.82     12.18 o 
   3   8   9     1136.47     1136.65     22.68 o 
   4   8   9      221.92      201.16      7.91 o 
   5   8   9        7.91        5.01      3.62 o 
   6   8   9       50.75       59.17      8.78 o 
  -5   9   9      172.91      180.20     10.63 o 
  -4   9   9      465.49      498.23     17.27 o 
  -3   9   9       96.16      112.84      6.70 o 
  -2   9   9      147.14      136.67      7.30 o 
  -1   9   9      159.19      155.92      7.69 o 
   0   9   9     1448.52     1431.99     26.27 o 
   1   9   9      173.16      169.68      6.53 o 
   2   9   9      131.54      106.77      6.17 o 
   3   9   9       93.69      100.44      6.07 o 
   4   9   9      477.51      500.15     16.17 o 
   5   9   9      164.92      165.29     10.50 o 
  -4  10   9        8.75       18.12     15.74 o 
  -3  10   9      249.15      262.55     10.70 o 
  -2  10   9      136.11      131.33      7.72 o 
  -1  10   9      254.98      273.31     10.80 o 
   0  10   9      539.18      537.15     15.37 o 
   1  10   9      286.53      306.71     13.61 o 
   2  10   9      130.73      131.20      6.45 o 
   3  10   9      294.02      294.31     10.24 o 
   4  10   9        4.54        6.68     10.49 o 
  -3  11   9       44.21       43.87     17.17 o 
  -2  11   9      145.67      145.70     13.89 o 
  -1  11   9        7.47        6.79      6.81 o 
   0  11   9      255.20      268.41     10.98 o 
   1  11   9       10.88        6.16      6.77 o 
   2  11   9      141.18      139.80     11.01 o 
  -1  12   9      125.02      128.28     21.94 o 
   0  12   9        8.93       -8.11     13.35 o 
   1  12   9      143.03      186.45     24.32 o 
   0   0  10    12788.40    12564.38    287.41 o 
   1   0  10      384.80      402.82      7.25 o 
   2   0  10      332.87      315.63      4.41 o 
   3   0  10      742.06      702.89      8.68 o 
   4   0  10     2677.42     2711.30     33.28 o 
   5   0  10       63.36       72.72      3.33 o 
   6   0  10     2022.73     1978.80     30.72 o 
   7   0  10        6.26        6.37      2.98 o 
   8   0  10        1.38        4.34      3.68 o 
  -8   1  10       23.67       30.10      4.63 o 
  -7   1  10      669.65      618.03     14.38 o 
  -6   1  10      373.52      349.52      7.74 o 
  -5   1  10       63.11       59.96      3.03 o 
  -4   1  10      375.10      382.81      6.58 o 
  -3   1  10     6757.81     6808.62     71.30 o 
  -2   1  10     1115.75     1151.43     13.76 o 
  -1   1  10     4126.77     4118.18     50.19 o 
   0   1  10     1499.63     1336.42     22.15 o 
   1   1  10     4243.61     4242.75     57.37 o 
   2   1  10     1172.89     1239.91     15.05 o 
   3   1  10     6619.83     6710.86     72.84 o 
   4   1  10      358.16      366.78      6.33 o 
   5   1  10       73.90       73.90      3.46 o 
   6   1  10      394.76      369.66      7.98 o 
   7   1  10      692.90      627.10     12.20 o 
   8   1  10       26.96       36.13      4.29 o 
  -8   2  10       28.78       37.45      4.90 o 
  -7   2  10      131.84      136.95      5.75 o 
  -6   2  10     1942.31     1856.27     28.44 o 
  -5   2  10      373.25      388.34      7.19 o 
  -4   2  10     2993.64     2930.05     34.19 o 
  -3   2  10      143.78      136.10      3.11 o 
  -2   2  10     1507.43     1501.68     18.18 o 
  -1   2  10     1566.92     1510.86     20.58 o 
   0   2  10     7716.64     7602.66    100.63 o 
   1   2  10     1641.22     1561.06     22.43 o 
   2   2  10     1354.59     1368.07     20.99 o 
   3   2  10      164.00      161.75      4.41 o 
   4   2  10     2925.13     2859.52     37.99 o 
   5   2  10      356.22      373.36      8.00 o 
   6   2  10     1900.42     1791.85     28.79 o 
   7   2  10      124.45      127.16      5.23 o 
   8   2  10       32.07       39.40      4.95 o 
  -8   3  10      151.14      170.33     10.60 o 
  -7   3  10      846.89      800.64     16.47 o 
  -6   3  10      159.38      158.99      5.33 o 
  -5   3  10      683.10      682.20     11.59 o 
  -4   3  10     1365.07     1331.61     18.19 o 
  -3   3  10     6753.45     6709.97     72.40 o 
  -2   3  10     3166.77     3192.81     41.40 o 
  -1   3  10     4797.73     4999.37     65.12 o 
   0   3  10     2585.39     2738.99     35.75 o 
   1   3  10     4494.42     4634.16     75.10 o 
   2   3  10     3139.50     3118.24     44.15 o 
   3   3  10     6738.84     6629.52    102.17 o 
   4   3  10     1429.95     1440.38     22.92 o 
   5   3  10      625.13      610.16     14.45 o 
   6   3  10      184.48      189.15      6.57 o 
   7   3  10      859.94      793.16     16.83 o 
   8   3  10      150.06      158.95     10.09 o 
  -8   4  10      217.29      234.14     28.13 o 
  -7   4  10       47.21       53.95      4.70 o 
  -6   4  10      678.28      642.45     12.58 o 
  -5   4  10      862.91      819.53     14.23 o 
  -4   4  10      982.36      971.38     15.02 o 
  -3   4  10      661.91      661.44      9.80 o 
  -2   4  10     1403.45     1439.59     21.80 o 
  -1   4  10     2049.72     1937.30     27.80 o 
   0   4  10     9812.58     9831.30    159.57 o 
   1   4  10     1984.43     1869.62     26.27 o 
   2   4  10     1445.55     1474.38     21.46 o 
   3   4  10      701.31      701.09     12.52 o 
   4   4  10      989.46      976.85     23.39 o 
   5   4  10      776.11      756.56     15.70 o 
   6   4  10      714.20      685.32     14.21 o 
   7   4  10       46.57       53.39      4.38 o 
   8   4  10      214.65      244.37     17.64 o 
  -7   5  10      251.24      234.89      8.31 o 
  -6   5  10      212.04      214.34      6.87 o 
  -5   5  10       66.03       63.73      3.87 o 
  -4   5  10     1025.61     1011.17     18.96 o 
  -3   5  10     4254.46     4066.20     68.63 o 
  -2   5  10     2161.77     2128.48     35.67 o 
  -1   5  10     2127.19     2211.40     32.17 o 
   0   5  10     1605.12     1568.90     27.29 o 
   1   5  10     2043.62     2106.25     29.71 o 
   2   5  10     2007.81     1984.15     32.81 o 
   3   5  10     4221.21     4107.42     67.25 o 
   4   5  10      952.21      950.27     18.38 o 
   5   5  10       67.57       65.53      4.58 o 
   6   5  10      191.33      201.83      6.87 o 
   7   5  10      204.87      198.98      8.18 o 
  -7   6  10       59.71       69.14     18.60 o 
  -6   6  10      369.90      349.81     10.55 o 
  -5   6  10      262.50      278.25      8.15 o 
  -4   6  10      157.80      168.06      6.24 o 
  -3   6  10      416.32      409.67      9.56 o 
  -2   6  10      894.18      930.25     17.64 o 
  -1   6  10     2614.06     2557.84     43.58 o 
   0   6  10     2705.30     2704.62     38.51 o 
   1   6  10     2574.48     2499.33     39.94 o 
   2   6  10      862.80      873.98     16.94 o 
   3   6  10      381.10      366.93      9.08 o 
   4   6  10      155.99      164.75      5.94 o 
   5   6  10      286.81      299.60      9.02 o 
   6   6  10      380.25      365.42     11.17 o 
   7   6  10       47.56       49.85     10.65 o 
  -6   7  10       34.97       39.47      5.82 o 
  -5   7  10       57.25       54.70      4.89 o 
  -4   7  10      628.25      606.11     14.37 o 
  -3   7  10      729.65      712.10     14.97 o 
  -2   7  10     1694.16     1710.49     30.94 o 
  -1   7  10      370.54      370.46      7.89 o 
   0   7  10       64.49       68.87      3.92 o 
   1   7  10      337.17      327.45      7.78 o 
   2   7  10     1783.09     1717.77     30.06 o 
   3   7  10      738.55      714.44     14.58 o 
   4   7  10      622.45      591.95     13.71 o 
   5   7  10       71.80       66.33      4.73 o 
   6   7  10       38.31       49.28      5.46 o 
  -6   8  10       38.18       26.71      6.48 o 
  -5   8  10      388.89      425.20     12.74 o 
  -4   8  10      279.72      294.76     10.23 o 
  -3   8  10       13.42       24.25      4.26 o 
  -2   8  10      301.37      294.16     10.09 o 
  -1   8  10     1716.56     1656.18     29.41 o 
   0   8  10      452.21      450.32     10.60 o 
   1   8  10     1759.49     1627.82     33.46 o 
   2   8  10      312.41      305.59      8.76 o 
   3   8  10        9.70       10.18      3.73 o 
   4   8  10      292.35      295.47      9.56 o 
   5   8  10      379.64      404.53     11.74 o 
   6   8  10       37.03       35.96      9.76 o 
  -5   9  10      148.46      165.04     10.92 o 
  -4   9  10      385.36      374.41     14.47 o 
  -3   9  10       39.40       34.40      6.36 o 
  -2   9  10     1807.01     1814.97     38.27 o 
  -1   9  10      183.72      194.54      8.58 o 
   0   9  10       17.83       12.01      3.65 o 
   1   9  10      184.83      193.69      7.16 o 
   2   9  10     1804.02     1752.00     36.57 o 
   3   9  10       51.00       45.02      5.02 o 
   4   9  10      374.76      352.02     13.16 o 
   5   9  10      149.26      156.16      9.14 o 
  -4  10  10       67.46       66.76     19.07 o 
  -3  10  10       61.29       63.64      6.38 o 
  -2  10  10       72.87       76.18      6.53 o 
  -1  10  10      825.03      787.87     19.99 o 
   0  10  10      112.99      122.94      7.45 o 
   1  10  10      773.24      768.37     19.93 o 
   2  10  10       78.39       80.20      5.76 o 
   3  10  10       49.17       48.69      5.51 o 
   4  10  10       61.63       84.88     14.78 o 
  -3  11  10      116.58      144.97     22.89 o 
  -2  11  10      833.89      895.07     60.56 o 
  -1  11  10      223.37      245.19     15.74 o 
   0  11  10        2.83       13.27     11.44 o 
   1  11  10      220.34      254.22     16.46 o 
   2  11  10      921.56     1036.21     45.78 o 
   3  11  10      107.54      105.39     14.31 o 
   0  12  10        7.04        9.54     15.74 o 
   1  12  10       78.22      105.39     20.98 o 
   1   0  11     1023.22     1002.49     12.90 o 
   2   0  11     9458.82     9806.48    106.19 o 
   3   0  11        8.69       13.41      1.57 o 
   4   0  11     1893.29     1948.73     26.03 o 
   5   0  11      995.71      926.24     15.46 o 
   6   0  11      341.14      316.33      7.38 o 
   7   0  11      120.17      128.31      5.05 o 
   8   0  11      537.46      493.17     15.48 o 
  -8   1  11      113.22      118.39      7.92 o 
  -7   1  11      392.04      401.24     10.27 o 
  -6   1  11       40.32       44.58      3.20 o 
  -5   1  11     4107.64     3916.90     52.41 o 
  -4   1  11      594.27      614.17      9.52 o 
  -3   1  11      375.48      373.14      5.21 o 
  -2   1  11     1378.02     1322.78     15.28 o 
  -1   1  11     7479.03     7479.03     90.55 o 
   0   1  11      267.87      274.16      9.40 o 
   1   1  11     7315.85     7215.34     97.97 o 
   2   1  11     1341.94     1314.72     18.02 o 
   3   1  11      356.58      362.86      5.37 o 
   4   1  11      604.55      632.14     10.10 o 
   5   1  11     4051.68     3800.63     57.10 o 
   6   1  11       29.73       31.84      3.14 o 
   7   1  11      404.36      407.77      9.23 o 
   8   1  11      108.96      114.49      6.42 o 
  -8   2  11      282.55      284.58     12.84 o 
  -7   2  11      171.87      188.32      6.75 o 
  -6   2  11      341.26      329.17      7.87 o 
  -5   2  11      198.94      203.14      5.05 o 
  -4   2  11     1847.75     1849.34     24.66 o 
  -3   2  11      301.38      283.01      4.50 o 
  -2   2  11     8613.09     8611.79    102.19 o 
  -1   2  11     1626.58     1573.36     22.24 o 
   0   2  11      148.30      197.56      4.87 o 
   1   2  11     1828.61     1768.41     24.37 o 
   2   2  11     8689.33     8614.15    113.27 o 
   3   2  11      319.20      302.54      5.82 o 
   4   2  11     1980.23     1998.97     28.08 o 
   5   2  11      212.74      215.14      5.76 o 
   6   2  11      312.88      287.14      7.84 o 
   7   2  11      181.75      191.68      6.34 o 
   8   2  11      296.52      278.93      9.71 o 
  -8   3  11       16.38       11.92     13.83 o 
  -7   3  11      288.45      284.86      8.41 o 
  -6   3  11      446.86      451.00      9.60 o 
  -5   3  11     1554.29     1498.01     23.94 o 
  -4   3  11      688.16      674.30     10.37 o 
  -3   3  11     1087.02     1127.61     13.58 o 
  -2   3  11     1061.48     1042.74     14.62 o 
  -1   3  11     8601.11     8794.83    120.59 o 
   0   3  11      556.16      506.55      8.38 o 
   1   3  11     8449.64     8538.67    126.07 o 
   2   3  11     1168.65     1129.87     17.77 o 
   3   3  11     1042.77     1089.74     17.20 o 
   4   3  11      780.35      794.84     14.21 o 
   5   3  11     1513.58     1451.71     26.47 o 
   6   3  11      480.38      463.39     11.72 o 
   7   3  11      300.99      309.44      9.03 o 
   8   3  11       11.86       17.88      8.48 o 
  -8   4  11      220.15      224.60     28.61 o 
  -7   4  11      359.82      358.59     10.09 o 
  -6   4  11      268.58      282.11      7.31 o 
  -5   4  11       54.81       60.04      3.53 o 
  -4   4  11     2231.81     2219.36     31.70 o 
  -3   4  11     2271.25     2201.04     29.93 o 
  -2   4  11     4591.22     4659.97     66.09 o 
  -1   4  11       33.61       50.28      2.57 o 
   0   4  11       67.01       83.61      3.60 o 
   1   4  11       88.05       92.09      6.56 o 
   2   4  11     4922.70     4856.03     65.96 o 
   3   4  11     2193.84     2093.59     34.58 o 
   4   4  11     2346.36     2278.67     38.25 o 
   5   4  11       39.63       43.83      3.97 o 
   6   4  11      291.48      286.54     10.21 o 
   7   4  11      371.93      379.89     10.09 o 
   8   4  11      223.41      202.19     20.51 o 
  -7   5  11       49.10       41.95      5.17 o 
  -6   5  11       73.71       87.91      4.84 o 
  -5   5  11      853.05      789.11     15.20 o 
  -4   5  11      667.30      682.50     12.68 o 
  -3   5  11      446.65      402.13      9.85 o 
  -2   5  11      438.32      430.87     10.09 o 
  -1   5  11     4785.29     4809.69     65.76 o 
   0   5  11     5682.47     5576.08     91.70 o 
   1   5  11     4582.34     4504.29     65.06 o 
   2   5  11      472.18      467.20      9.86 o 
   3   5  11      522.54      458.89      9.81 o 
   4   5  11      674.77      691.41     13.96 o 
   5   5  11      833.19      801.73     18.12 o 
   6   5  11      105.19      119.50      5.50 o 
   7   5  11       73.63       71.76      6.89 o 
  -7   6  11      144.08      169.29     24.32 o 
  -6   6  11      234.17      251.01     10.77 o 
  -5   6  11       47.60       58.08      4.27 o 
  -4   6  11      481.94      484.79     11.99 o 
  -3   6  11     1480.99     1428.23     26.05 o 
  -2   6  11     2903.34     2821.03     52.67 o 
  -1   6  11     1501.74     1451.72     26.73 o 
   0   6  11     1089.82     1034.16     16.93 o 
   1   6  11     1554.26     1502.71     25.98 o 
   2   6  11     3050.13     2952.88     48.48 o 
   3   6  11     1452.98     1401.09     25.41 o 
   4   6  11      461.83      455.22     11.23 o 
   5   6  11       38.03       39.28      4.29 o 
   6   6  11      255.16      267.61      7.92 o 
   7   6  11      120.73      131.66     13.84 o 
  -6   7  11      160.31      168.18     10.09 o 
  -5   7  11      291.89      299.52      9.49 o 
  -4   7  11      577.33      593.05     14.39 o 
  -3   7  11      184.77      206.49      7.09 o 
  -2   7  11      982.73      947.03     18.68 o 
  -1   7  11     1071.16     1059.50     18.62 o 
   0   7  11     1936.92     1870.36     34.87 o 
   1   7  11     1039.29     1017.23     20.55 o 
   2   7  11      991.87      932.45     17.96 o 
   3   7  11      167.62      194.00      6.63 o 
   4   7  11      561.08      586.88     13.62 o 
   5   7  11      306.87      298.40      9.48 o 
   6   7  11      167.39      186.27      9.34 o 
  -6   8  11       81.17       90.91     10.42 o 
  -5   8  11       81.51       86.21      6.53 o 
  -4   8  11      247.72      238.24      9.29 o 
  -3   8  11     1250.94     1229.70     25.38 o 
  -2   8  11      453.35      448.47     12.97 o 
  -1   8  11     1037.52     1058.34     19.48 o 
   0   8  11      302.22      303.40      8.46 o 
   1   8  11      970.64      933.47     21.79 o 
   2   8  11      500.72      479.07     12.57 o 
   3   8  11     1237.93     1190.75     24.12 o 
   4   8  11      252.99      234.09      9.37 o 
   5   8  11       81.71       82.49      5.61 o 
   6   8  11       80.12       89.61      9.08 o 
  -5   9  11       23.60       19.55      8.45 o 
  -4   9  11      170.78      197.96     10.25 o 
  -3   9  11       46.95       55.89      5.72 o 
  -2   9  11      222.38      216.04      9.92 o 
  -1   9  11      230.94      232.76      9.42 o 
   0   9  11     1579.39     1544.27     28.34 o 
   1   9  11      243.35      236.56      8.28 o 
   2   9  11      214.59      195.48      8.37 o 
   3   9  11       47.52       52.11      5.15 o 
   4   9  11      137.93      156.00      9.00 o 
   5   9  11       24.70       23.48      6.62 o 
  -4  10  11       68.12       65.81     18.60 o 
  -3  10  11      799.25      824.18     23.21 o 
  -2  10  11        4.80        5.29      4.89 o 
  -1  10  11      329.04      352.69     12.18 o 
   0  10  11       15.48       20.65      5.33 o 
   1  10  11      290.32      314.46     11.75 o 
   2  10  11        8.59        5.54      4.21 o 
   3  10  11      785.74      813.05     20.00 o 
   4  10  11       81.66       71.05     13.83 o 
  -2  11  11       66.21       83.93     19.07 o 
  -1  11  11       64.48       66.76     18.60 o 
   0  11  11      865.65      916.97     41.97 o 
   1  11  11       54.66       64.07     13.15 o 
   2  11  11       53.26       62.95     19.55 o 
   3  11  11       76.06       99.66     13.83 o 
   0   0  12    17733.46    18082.10    336.56 o 
   1   0  12      912.94      837.48     12.46 o 
   2   0  12     2449.84     2565.57     31.39 o 
   3   0  12       55.09       72.06      2.52 o 
   4   0  12     2160.36     2081.83     28.93 o 
   5   0  12      672.98      669.67     11.97 o 
   6   0  12     1491.62     1366.34     22.16 o 
   7   0  12        0.51       -2.25      2.96 o 
   8   0  12        2.77       -2.38     12.40 o 
  -8   1  12       13.13       13.29      7.41 o 
  -7   1  12      544.60      514.16     11.94 o 
  -6   1  12       54.31       71.12      3.93 o 
  -5   1  12      662.68      714.06     11.36 o 
  -4   1  12      300.28      275.78      5.83 o 
  -3   1  12    10537.06    10561.10    114.64 o 
  -2   1  12     1007.57     1051.71     12.84 o 
  -1   1  12     5358.70     5344.11     74.85 o 
   0   1  12     2736.38     2563.26     43.71 o 
   1   1  12     5352.02     5384.01     75.56 o 
   2   1  12      923.12      958.83     14.90 o 
   3   1  12    10712.53    10760.45    121.16 o 
   4   1  12      333.88      316.53      7.04 o 
   5   1  12      635.18      669.12     12.37 o 
   6   1  12       56.77       68.03      3.81 o 
   7   1  12      528.33      499.14     10.71 o 
   8   1  12        9.45        6.03      5.05 o 
  -8   2  12       47.84       68.56      9.08 o 
  -7   2  12        3.14        0.35      3.24 o 
  -6   2  12      862.16      846.68     16.36 o 
  -5   2  12      579.53      550.25      9.48 o 
  -4   2  12     2712.72     2657.84     35.44 o 
  -3   2  12     1358.64     1386.02     17.14 o 
  -2   2  12     1895.89     1960.39     23.92 o 
  -1   2  12      252.63      242.30      4.88 o 
   0   2  12    13169.56    13251.76    191.68 o 
   1   2  12      208.02      197.89      4.91 o 
   2   2  12     1829.62     1869.06     27.63 o 
   3   2  12     1473.26     1538.30     22.51 o 
   4   2  12     2779.12     2724.12     42.41 o 
   5   2  12      586.16      561.62     11.25 o 
   6   2  12      953.01      921.85     15.81 o 
   7   2  12        5.05        6.32      3.27 o 
   8   2  12       47.40       43.49      6.25 o 
  -8   3  12       78.16       80.59     19.55 o 
  -7   3  12      112.97      106.37      6.08 o 
  -6   3  12      543.66      555.16     11.09 o 
  -5   3  12      244.15      240.29      6.39 o 
  -4   3  12       14.12       20.21      2.06 o 
  -3   3  12     4110.82     4101.04     50.29 o 
  -2   3  12      583.27      589.18      8.72 o 
  -1   3  12     4646.22     4646.99     67.09 o 
   0   3  12     1621.52     1589.60     23.33 o 
   1   3  12     4850.98     4892.04     70.31 o 
   2   3  12      467.27      450.43     10.10 o 
   3   3  12     4343.33     4310.35     64.92 o 
   4   3  12       11.61       15.91      3.18 o 
   5   3  12      274.18      261.27      7.47 o 
   6   3  12      524.51      542.59     12.47 o 
   7   3  12       89.09       89.71      5.50 o 
   8   3  12       93.73       97.22     12.01 o 
  -7   4  12       29.76       31.35      4.15 o 
  -6   4  12      465.37      466.22      9.99 o 
  -5   4  12     1405.58     1314.09     22.53 o 
  -4   4  12     1019.25      998.05     15.22 o 
  -3   4  12      746.00      730.16     12.01 o 
  -2   4  12     2336.34     2351.26     32.63 o 
  -1   4  12     1087.59     1090.74     17.43 o 
   0   4  12     6919.14     7002.77    108.34 o 
   1   4  12     1166.18     1191.16     19.60 o 
   2   4  12     2238.57     2169.73     32.46 o 
   3   4  12      766.51      741.19     14.42 o 
   4   4  12      985.56      937.52     19.50 o 
   5   4  12     1492.77     1438.87     25.25 o 
   6   4  12      487.98      472.94     11.39 o 
   7   4  12       29.61       34.76      4.29 o 
   8   4  12       91.16       68.67     14.78 o 
  -7   5  12       91.75      108.04      9.24 o 
  -6   5  12      201.38      203.49      8.74 o 
  -5   5  12      309.33      312.92      8.19 o 
  -4   5  12      478.66      455.45     10.41 o 
  -3   5  12     2017.49     1992.85     36.27 o 
  -2   5  12     1784.72     1757.93     31.76 o 
  -1   5  12      296.47      311.71      6.97 o 
   0   5  12      192.10      183.43      6.04 o 
   1   5  12      278.37      285.16      6.79 o 
   2   5  12     1872.61     1837.57     31.09 o 
   3   5  12     2153.83     2139.42     35.64 o 
   4   5  12      572.59      547.40     11.99 o 
   5   5  12      319.28      331.47      9.95 o 
   6   5  12      204.36      226.64      7.60 o 
   7   5  12      109.86      113.35     15.88 o 
  -7   6  12       66.97       60.08     18.12 o 
  -6   6  12      234.23      215.89      8.63 o 
  -5   6  12      785.86      805.93     17.79 o 
  -4   6  12      557.76      573.53     13.72 o 
  -3   6  12      253.74      269.60      7.97 o 
  -2   6  12      313.36      321.33      8.57 o 
  -1   6  12     2250.15     2117.33     39.64 o 
   0   6  12     4365.12     4301.12     63.28 o 
   1   6  12     2250.49     2127.85     36.32 o 
   2   6  12      317.03      308.25      8.09 o 
   3   6  12      286.59      299.04      7.96 o 
   4   6  12      537.09      543.08     12.85 o 
   5   6  12      758.87      786.78     18.58 o 
   6   6  12      256.66      243.42      8.11 o 
   7   6  12       77.83      101.57     12.60 o 
  -6   7  12      144.11      148.89     11.22 o 
  -5   7  12      177.51      196.91      8.53 o 
  -4   7  12      456.11      453.13     12.93 o 
  -3   7  12      744.86      706.27     14.97 o 
  -2   7  12     1488.15     1495.53     27.56 o 
  -1   7  12      458.59      472.02     10.23 o 
   0   7  12       74.86       94.83      5.00 o 
   1   7  12      449.34      463.34     11.23 o 
   2   7  12     1479.58     1472.33     26.67 o 
   3   7  12      736.21      680.20     14.41 o 
   4   7  12      428.67      418.08     11.92 o 
   5   7  12      172.20      184.53      8.99 o 
   6   7  12      157.75      175.15      8.61 o 
  -6   8  12      124.64      151.64     23.84 o 
  -5   8  12      520.28      563.88     16.07 o 
  -4   8  12      213.18      230.71     10.18 o 
  -3   8  12      204.29      221.24      8.88 o 
  -2   8  12      159.75      159.78      7.67 o 
  -1   8  12     1053.90     1037.35     19.62 o 
   0   8  12      619.98      625.66     13.62 o 
   1   8  12      990.86      961.80     22.01 o 
   2   8  12      166.23      160.00      7.31 o 
   3   8  12      195.30      201.88      8.39 o 
   4   8  12      198.68      209.22      9.09 o 
   5   8  12      544.74      570.01     14.92 o 
   6   8  12      142.90      106.82     17.17 o 
  -5   9  12       45.01       43.39     18.12 o 
  -4   9  12      181.31      190.73     10.42 o 
  -3   9  12      217.38      218.26      9.38 o 
  -2   9  12      442.45      462.16     14.23 o 
  -1   9  12      250.24      265.70     10.06 o 
   0   9  12       48.03       48.68      4.45 o 
   1   9  12      261.41      260.74      8.85 o 
   2   9  12      508.06      509.99     13.66 o 
   3   9  12      185.35      181.37      8.28 o 
   4   9  12      158.74      137.75      8.61 o 
   5   9  12       41.35       70.58     14.31 o 
  -4  10  12      161.96      183.12     26.23 o 
  -3  10  12       90.35      106.50     11.48 o 
  -2  10  12       16.38       24.69      5.40 o 
  -1  10  12      640.10      647.65     17.99 o 
   0  10  12        1.82       -0.73      4.84 o 
   1  10  12      668.34      664.50     15.99 o 
   2  10  12        9.49        5.68      4.36 o 
   3  10  12       85.75       96.95      8.71 o 
   4  10  12      164.31      202.19     20.51 o 
  -2  11  12      321.32      352.40     33.86 o 
  -1  11  12       73.26       82.02     19.55 o 
   0  11  12       59.84       83.93     20.03 o 
   1  11  12       85.07      106.82     21.94 o 
   2  11  12      262.33      285.64     31.47 o 
   3  11  12        7.36        3.34      9.06 o 
   1   0  13     3335.35     3251.72     50.05 o 
   2   0  13     7523.78     7464.83     89.03 o 
   3   0  13       21.80       34.59      2.03 o 
   4   0  13     1308.36     1363.26     19.68 o 
   5   0  13        1.17       -1.06      2.39 o 
   6   0  13      119.52      101.41      4.33 o 
   7   0  13      135.31      148.04      5.56 o 
   8   0  13      136.38      169.76     22.89 o 
  -8   1  13        1.31        7.15     13.35 o 
  -7   1  13      178.35      188.66      7.44 o 
  -6   1  13      264.79      267.76      6.65 o 
  -5   1  13     2385.22     2308.61     32.25 o 
  -4   1  13     1338.79     1307.85     19.69 o 
  -3   1  13      206.03      210.87      4.20 o 
  -2   1  13     1086.21     1068.68     13.75 o 
  -1   1  13     9556.91     9571.72    133.85 o 
   0   1  13      205.90      186.13      6.13 o 
   1   1  13     9784.37     9785.02    135.08 o 
   2   1  13     1120.75     1108.99     14.86 o 
   3   1  13      240.49      243.90      4.58 o 
   4   1  13     1342.60     1301.72     20.75 o 
   5   1  13     2392.42     2308.25     35.31 o 
   6   1  13      266.34      262.96      6.93 o 
   7   1  13      184.93      192.22      6.41 o 
   8   1  13        1.42        4.29      8.58 o 
  -8   2  13      229.77      204.57     24.80 o 
  -7   2  13      111.00      113.85      6.60 o 
  -6   2  13      274.45      287.55      7.66 o 
  -5   2  13      242.94      244.62      5.64 o 
  -4   2  13     1520.71     1552.16     21.46 o 
  -3   2  13     1872.61     1974.61     22.05 o 
  -2   2  13     8332.26     8557.84    100.69 o 
  -1   2  13     3082.05     3034.25     40.99 o 
   0   2  13      411.44      405.20      9.06 o 
   1   2  13     3006.33     2971.88     45.15 o 
   2   2  13     8436.05     8382.59    153.96 o 
   3   2  13     1810.35     1871.40     28.09 o 
   4   2  13     1543.90     1568.90     25.87 o 
   5   2  13      223.75      231.25      7.22 o 
   6   2  13      308.67      289.94      7.86 o 
   7   2  13      141.56      149.99      6.05 o 
   8   2  13      200.76      195.26     17.69 o 
  -8   3  13       66.75       74.39     19.07 o 
  -7   3  13      308.52      313.68     10.51 o 
  -6   3  13      265.51      272.76      7.53 o 
  -5   3  13     2395.51     2266.99     35.49 o 
  -4   3  13      957.58      966.67     13.96 o 
  -3   3  13      147.19      145.78      3.87 o 
  -2   3  13      800.03      790.22     10.68 o 
  -1   3  13     6317.38     6450.40     84.07 o 
   0   3  13     1672.34     1728.66     25.39 o 
   1   3  13     6095.60     6105.25     97.69 o 
   2   3  13      745.15      726.33     12.55 o 
   3   3  13      198.67      187.48      5.83 o 
   4   3  13      920.97      923.00     19.01 o 
   5   3  13     2367.58     2278.57     39.28 o 
   6   3  13      229.68      236.55      7.84 o 
   7   3  13      337.57      338.38      9.65 o 
   8   3  13       66.39       97.83     16.21 o 
  -7   4  13      195.80      207.63      7.80 o 
  -6   4  13      175.10      175.69      6.70 o 
  -5   4  13      461.04      454.12      9.75 o 
  -4   4  13      945.94      965.05     15.51 o 
  -3   4  13     1042.76     1016.24     14.83 o 
  -2   4  13     6766.43     6607.24    102.38 o 
  -1   4  13     3747.08     3701.69     53.65 o 
   0   4  13      103.67      100.40      3.56 o 
   1   4  13     3862.91     3877.39     63.52 o 
   2   4  13     6840.87     6588.18    106.91 o 
   3   4  13     1139.52     1081.50     19.40 o 
   4   4  13      917.07      884.86     18.91 o 
   5   4  13      484.70      498.07     11.29 o 
   6   4  13      148.68      147.36      6.46 o 
   7   4  13      178.19      187.07      7.39 o 
  -7   5  13      325.89      322.09     15.68 o 
  -6   5  13      360.77      385.86     12.03 o 
  -5   5  13      747.40      711.39     16.40 o 
  -4   5  13      468.26      466.68     10.42 o 
  -3   5  13      278.93      284.22      7.80 o 
  -2   5  13      508.84      519.20     11.44 o 
  -1   5  13     2677.59     2662.59     42.83 o 
   0   5  13      140.04      122.69      4.92 o 
   1   5  13     2629.11     2653.29     40.10 o 
   2   5  13      503.06      507.76     11.06 o 
   3   5  13      242.79      244.03      7.36 o 
   4   5  13      486.36      502.24     11.81 o 
   5   5  13      731.03      706.83     17.05 o 
   6   5  13      369.11      377.98     10.26 o 
   7   5  13      314.63      319.93     14.90 o 
  -7   6  13      250.77      288.02     30.52 o 
  -6   6  13      242.47      259.17      9.60 o 
  -5   6  13       78.46       95.65      6.40 o 
  -4   6  13      739.39      712.45     17.84 o 
  -3   6  13     1068.11     1055.22     20.67 o 
  -2   6  13     1257.88     1238.41     23.93 o 
  -1   6  13      793.76      796.62     16.37 o 
   0   6  13      123.25      118.41      4.96 o 
   1   6  13      821.31      836.15     15.89 o 
   2   6  13     1144.44     1120.80     21.56 o 
   3   6  13     1094.31     1077.57     20.21 o 
   4   6  13      744.48      718.71     16.99 o 
   5   6  13       87.52       97.30      5.85 o 
   6   6  13      235.38      259.57      8.33 o 
   7   6  13      235.06      281.69     19.21 o 
  -6   7  13      176.41      178.81     13.50 o 
  -5   7  13      102.55      112.33      6.87 o 
  -4   7  13      433.92      452.93     13.08 o 
  -3   7  13      198.57      216.04      7.54 o 
  -2   7  13       71.51       79.05      4.93 o 
  -1   7  13      473.74      488.45     11.27 o 
   0   7  13     1343.55     1249.47     24.66 o 
   1   7  13      487.11      478.73     12.56 o 
   2   7  13       75.85       79.54      4.55 o 
   3   7  13      210.85      213.80      7.07 o 
   4   7  13      435.98      437.66     12.44 o 
   5   7  13       73.35       75.54      6.40 o 
   6   7  13      198.77      222.20      9.67 o 
  -5   8  13        3.41        2.63      5.43 o 
  -4   8  13      137.56      144.29      8.59 o 
  -3   8  13      976.77      998.11     23.46 o 
  -2   8  13      246.23      261.74      9.65 o 
  -1   8  13      557.32      539.71     12.79 o 
   0   8  13      125.21      125.36      5.72 o 
   1   8  13      624.55      616.39     14.80 o 
   2   8  13      204.33      205.52      8.49 o 
   3   8  13      954.61      973.26     22.38 o 
   4   8  13      129.13      123.19      7.36 o 
   5   8  13        3.72        0.19      4.20 o 
  -5   9  13       41.48       55.32     19.07 o 
  -4   9  13      369.70      409.02     17.95 o 
  -3   9  13       52.66       73.94      6.38 o 
  -2   9  13      182.22      175.04      8.77 o 
  -1   9  13       72.39       81.11      6.39 o 
   0   9  13      960.66      931.50     18.93 o 
   1   9  13       52.24       56.95      5.06 o 
   2   9  13      197.92      190.64      8.39 o 
   3   9  13       42.91       53.23      6.12 o 
   4   9  13      396.21      413.64     14.95 o 
   5   9  13       46.08       55.32     13.35 o 
  -3  10  13      620.64      657.68     33.55 o 
  -2  10  13       98.75      106.88      7.52 o 
  -1  10  13      460.50      478.46     14.86 o 
   0  10  13       60.59       67.97      6.62 o 
   1  10  13      473.36      486.79     13.21 o 
   2  10  13       89.87       86.49      6.14 o 
   3  10  13      637.34      628.94     28.64 o 
   4  10  13      209.71      240.82     22.89 o 
  -2  11  13       84.87      114.92     21.94 o 
  -1  11  13       37.29       20.03     15.74 o 
   0  11  13      221.78      274.67     30.52 o 
   1  11  13       46.74       46.73     17.17 o 
   2  11  13       80.34       98.71     21.46 o 
   3  11  13       26.75       29.09     11.44 o 
   0   0  14    10710.42    11027.36    206.65 o 
   1   0  14      615.03      602.59     12.25 o 
   2   0  14     1519.24     1546.01     22.09 o 
   3   0  14     3202.94     3201.85     36.52 o 
   4   0  14     4443.40     4255.49     57.42 o 
   5   0  14      411.33      422.47      8.70 o 
   6   0  14      881.19      881.51     15.54 o 
   7   0  14        3.30        4.80      3.50 o 
   8   0  14        3.43        5.25     12.88 o 
  -8   1  14       85.66      108.72     19.55 o 
  -7   1  14      323.77      318.78     10.56 o 
  -6   1  14      368.44      389.76      8.42 o 
  -5   1  14      188.54      204.01      5.35 o 
  -4   1  14       77.96       79.84      3.12 o 
  -3   1  14     4509.96     4619.66     52.41 o 
  -2   1  14     1428.78     1458.62     19.17 o 
  -1   1  14     4436.81     4314.67     62.13 o 
   0   1  14     3208.05     2993.32     50.55 o 
   1   1  14     4349.29     4098.86     62.48 o 
   2   1  14     1428.23     1420.71     21.66 o 
   3   1  14     4613.88     4698.75     54.26 o 
   4   1  14       61.58       63.06      3.64 o 
   5   1  14      213.64      225.75      6.08 o 
   6   1  14      351.20      369.81      8.59 o 
   7   1  14      332.60      314.54      8.54 o 
   8   1  14       93.56      131.61     20.98 o 
  -8   2  14      147.66      144.49     22.41 o 
  -7   2  14        1.81        5.23      3.98 o 
  -6   2  14     1016.08      997.67     19.03 o 
  -5   2  14      461.17      468.26      8.57 o 
  -4   2  14     1419.94     1353.56     19.10 o 
  -3   2  14     1842.18     1878.90     22.75 o 
  -2   2  14     1413.88     1482.56     19.20 o 
  -1   2  14     1037.85     1006.49     17.47 o 
   0   2  14     9251.00     8763.16    143.02 o 
   1   2  14     1067.46     1036.78     17.76 o 
   2   2  14     1386.25     1373.05     24.57 o 
   3   2  14     1664.69     1683.81     31.23 o 
   4   2  14     1304.44     1233.33     23.53 o 
   5   2  14      453.26      470.94     10.92 o 
   6   2  14      961.41      917.11     18.81 o 
   7   2  14        3.16        3.80      3.72 o 
   8   2  14      140.70      137.81     13.52 o 
  -8   3  14       85.31       80.11     19.55 o 
  -7   3  14      517.51      503.44     14.20 o 
  -6   3  14       25.49       29.70      4.15 o 
  -5   3  14       33.38       46.57      3.46 o 
  -4   3  14      186.01      186.68      4.75 o 
  -3   3  14     4821.43     4938.38     61.29 o 
  -2   3  14     2569.90     2588.94     32.57 o 
  -1   3  14     1139.13     1146.93     16.87 o 
   0   3  14      803.01      749.48     11.42 o 
   1   3  14     1056.33     1021.74     20.05 o 
   2   3  14     2718.58     2718.18     42.26 o 
   3   3  14     4971.83     4940.65     80.86 o 
   4   3  14      177.27      175.89      6.16 o 
   5   3  14       33.09       40.11      3.94 o 
   6   3  14       20.70       23.77      3.95 o 
   7   3  14      530.31      530.16     12.73 o 
   8   3  14       67.97       78.68     14.31 o 
  -7   4  14       24.77       27.63      4.68 o 
  -6   4  14      621.87      608.17     13.82 o 
  -5   4  14      220.47      227.83      7.53 o 
  -4   4  14     1399.98     1389.50     21.43 o 
  -3   4  14      530.74      550.23      8.63 o 
  -2   4  14      135.92      139.98      5.56 o 
  -1   4  14     3010.56     2913.35     44.03 o 
   0   4  14     3366.18     3440.35     60.29 o 
   1   4  14     2944.32     2867.97     49.01 o 
   2   4  14      106.36      106.86      4.85 o 
   3   4  14      468.38      486.55     12.22 o 
   4   4  14     1384.72     1326.79     26.30 o 
   5   4  14      198.24      215.00      7.30 o 
   6   4  14      598.77      588.38     13.58 o 
   7   4  14       29.66       39.88      5.01 o 
  -7   5  14      336.57      341.45     16.87 o 
  -6   5  14      172.07      182.86      7.62 o 
  -5   5  14      140.66      156.80      6.88 o 
  -4   5  14      512.97      510.37     13.47 o 
  -3   5  14     1538.18     1526.11     30.41 o 
  -2   5  14     1729.24     1655.28     30.09 o 
  -1   5  14     2607.96     2522.41     41.38 o 
   0   5  14        6.65       12.86      3.02 o 
   1   5  14     2621.60     2585.41     40.97 o 
   2   5  14     1741.47     1685.21     29.37 o 
   3   5  14     1515.23     1472.50     26.82 o 
   4   5  14      453.32      446.51     12.65 o 
   5   5  14      120.14      135.49      7.86 o 
   6   5  14      150.80      175.65      7.18 o 
   7   5  14      338.93      367.63     16.27 o 
  -7   6  14       38.36       50.55     17.64 o 
  -6   6  14      257.74      241.41     10.02 o 
  -5   6  14     1269.87     1289.70     29.78 o 
  -4   6  14      472.23      496.83     13.70 o 
  -3   6  14      365.37      378.43      9.66 o 
  -2   6  14      731.75      704.19     14.78 o 
  -1   6  14     1582.68     1538.39     29.28 o 
   0   6  14      971.68     1020.51     22.43 o 
   1   6  14     1670.02     1680.83     28.63 o 
   2   6  14      719.78      668.58     14.08 o 
   3   6  14      329.46      331.44      9.05 o 
   4   6  14      447.86      452.97     12.74 o 
   5   6  14     1373.17     1397.88     29.01 o 
   6   6  14      240.94      225.69      8.00 o 
  -6   7  14      200.47      213.13     13.11 o 
  -5   7  14      240.97      268.47     10.30 o 
  -4   7  14      138.03      138.17      7.41 o 
  -3   7  14      687.35      682.44     15.13 o 
  -2   7  14     1279.88     1239.60     25.47 o 
  -1   7  14      285.40      276.32      9.87 o 
   0   7  14       78.08       74.02      4.87 o 
   1   7  14      308.92      290.40      9.34 o 
   2   7  14     1264.15     1202.29     24.24 o 
   3   7  14      688.26      680.68     14.53 o 
   4   7  14      145.87      146.33      7.09 o 
   5   7  14      233.43      247.02      9.39 o 
   6   7  14      162.86      181.68     10.35 o 
  -5   8  14      403.74      461.53     18.84 o 
  -4   8  14       54.84       69.98      7.28 o 
  -3   8  14      132.34      149.90      7.94 o 
  -2   8  14      149.71      161.08      7.95 o 
  -1   8  14     1473.72     1450.65     26.93 o 
   0   8  14     1121.43     1055.32     20.69 o 
   1   8  14     1519.14     1452.50     30.61 o 
   2   8  14      142.34      144.87      7.21 o 
   3   8  14      132.59      153.45      7.47 o 
   4   8  14       52.14       55.14      5.73 o 
   5   8  14      410.25      451.53     15.26 o 
  -4   9  14      199.11      193.61     16.12 o 
  -3   9  14      161.48      164.24      8.54 o 
  -2   9  14      770.21      787.91     19.82 o 
  -1   9  14       16.48       14.99      5.23 o 
   0   9  14      131.11      136.40      6.39 o 
   1   9  14       22.67       24.37      4.59 o 
   2   9  14      712.71      724.98     18.47 o 
   3   9  14      165.64      151.82      7.75 o 
   4   9  14      215.71      218.13     14.49 o 
  -3  10  14       73.24      100.41     14.98 o 
  -2  10  14       70.11       81.16     10.45 o 
  -1  10  14      315.90      330.29     12.03 o 
   0  10  14      391.57      394.68     13.47 o 
   1  10  14      289.53      291.19     10.27 o 
   2  10  14       81.36       82.89      7.28 o 
   3  10  14       83.05      120.70     12.35 o 
   4  10  14       14.74       15.74     11.44 o 
  -1  11  14       39.33       46.26     18.60 o 
   0  11  14        0.03        6.20     15.26 o 
   1  11  14       41.24       60.08     19.07 o 
   2  11  14      254.68      290.89     32.43 o 
   1   0  15     1470.99     1389.26     22.08 o 
   2   0  15     8603.48     8489.21    113.48 o 
   3   0  15       10.05       15.64      2.25 o 
   4   0  15     2575.67     2654.06     36.60 o 
   5   0  15      564.90      571.20     10.85 o 
   6   0  15      184.20      168.88      5.98 o 
   7   0  15       36.20       47.52      4.45 o 
   8   0  15      375.12      404.38     34.81 o 
  -8   1  15      109.64      123.98     20.98 o 
  -7   1  15      101.50      119.89      6.85 o 
  -6   1  15       18.98       24.20      3.61 o 
  -5   1  15     2180.36     2172.74     30.57 o 
  -4   1  15      486.53      483.10      8.41 o 
  -3   1  15      194.01      185.91      4.22 o 
  -2   1  15      102.42      103.90      4.34 o 
  -1   1  15     8695.03     8630.14    140.89 o 
   0   1  15      253.81      255.40      8.23 o 
   1   1  15     8299.38     8015.08    145.51 o 
   2   1  15       54.98       59.70      2.95 o 
   3   1  15      197.21      195.03      4.59 o 
   4   1  15      444.94      458.54     10.53 o 
   5   1  15     2192.26     2151.51     35.13 o 
   6   1  15       22.23       23.47      3.36 o 
   7   1  15      100.34      114.64      5.88 o 
   8   1  15      113.73      127.80     20.03 o 
  -8   2  15      433.68      417.25     37.20 o 
  -7   2  15      380.04      401.45     11.98 o 
  -6   2  15       70.00       61.27      4.58 o 
  -5   2  15      283.20      282.40      7.13 o 
  -4   2  15     1529.19     1541.12     21.99 o 
  -3   2  15      598.79      558.77      9.04 o 
  -2   2  15     5195.36     5360.42     71.16 o 
  -1   2  15     1807.89     1685.79     30.09 o 
   0   2  15      153.93      147.90      6.23 o 
   1   2  15     1841.61     1775.14     27.15 o 
   2   2  15     5317.85     5227.70     89.58 o 
   3   2  15      713.26      682.16     11.41 o 
   4   2  15     1527.21     1505.57     29.10 o 
   5   2  15      302.31      314.33      8.37 o 
   6   2  15       56.19       51.66      4.56 o 
   7   2  15      323.66      337.46     10.02 o 
   8   2  15      454.03      466.21     23.37 o 
  -7   3  15       74.32       89.69      5.97 o 
  -6   3  15       80.64       86.88      5.28 o 
  -5   3  15     1634.67     1544.70     29.18 o 
  -4   3  15      716.10      690.74     11.17 o 
  -3   3  15     1345.75     1287.85     17.34 o 
  -2   3  15     1125.33     1144.98     15.85 o 
  -1   3  15     4095.10     3951.58     62.56 o 
   0   3  15     1402.33     1352.61     20.41 o 
   1   3  15     4161.84     3988.06     73.95 o 
   2   3  15     1030.87     1053.22     18.17 o 
   3   3  15     1351.93     1278.91     23.28 o 
   4   3  15      671.50      678.51     14.15 o 
   5   3  15     1682.08     1635.39     28.78 o 
   6   3  15      100.56      105.67      5.49 o 
   7   3  15       48.48       50.95      4.94 o 
   8   3  15       86.45      106.34     16.21 o 
  -7   4  15      133.90      158.23      8.40 o 
  -6   4  15      196.02      214.38      7.81 o 
  -5   4  15      196.02      206.35      7.29 o 
  -4   4  15      636.69      627.36     13.87 o 
  -3   4  15      896.33      928.87     13.99 o 
  -2   4  15     1660.80     1709.13     29.69 o 
  -1   4  15     1648.87     1576.90     26.35 o 
   0   4  15      323.01      343.14      8.61 o 
   1   4  15     1603.42     1548.92     30.32 o 
   2   4  15     1563.78     1577.42     28.86 o 
   3   4  15      849.76      857.06     17.33 o 
   4   4  15      691.16      657.42     15.77 o 
   5   4  15      168.36      194.32      7.64 o 
   6   4  15      216.86      231.62      8.06 o 
   7   4  15      125.50      154.06      9.47 o 
  -7   5  15      108.78       83.18     13.65 o 
  -6   5  15      164.98      170.26      7.55 o 
  -5   5  15     1085.36     1055.52     22.65 o 
  -4   5  15     1093.67     1090.66     24.53 o 
  -3   5  15      670.35      673.87     14.46 o 
  -2   5  15      767.08      764.73     15.66 o 
  -1   5  15     1069.68     1048.75     20.73 o 
   0   5  15     2997.64     3043.15     51.71 o 
   1   5  15     1104.52     1126.76     20.34 o 
   2   5  15      741.71      752.21     15.27 o 
   3   5  15      666.04      657.56     14.01 o 
   4   5  15     1078.39     1055.77     23.62 o 
   5   5  15     1090.48     1055.68     23.77 o 
   6   5  15      155.63      168.18      7.21 o 
   7   5  15      127.17      131.53     13.24 o 
  -6   6  15       87.90       80.11      6.15 o 
  -5   6  15       92.80      106.45      6.85 o 
  -4   6  15      223.49      216.19      9.24 o 
  -3   6  15     1370.59     1368.12     25.55 o 
  -2   6  15     1361.61     1353.12     25.63 o 
  -1   6  15     1069.89      996.43     19.97 o 
   0   6  15     1165.45     1159.76     31.06 o 
   1   6  15     1109.93     1049.96     19.51 o 
   2   6  15     1387.16     1364.52     24.92 o 
   3   6  15     1345.96     1305.45     24.68 o 
   4   6  15      235.55      226.19      8.71 o 
   5   6  15       91.87      102.93      6.27 o 
   6   6  15       60.78       65.09      5.41 o 
  -6   7  15      383.00      406.29     36.72 o 
  -5   7  15      511.32      522.49     15.26 o 
  -4   7  15      417.60      428.31     13.59 o 
  -3   7  15      150.29      165.68      6.91 o 
  -2   7  15      380.74      390.13     11.29 o 
  -1   7  15      623.41      576.82     15.46 o 
   0   7  15     1451.81     1407.67     27.70 o 
   1   7  15      616.23      586.83     14.82 o 
   2   7  15      398.60      403.18     10.74 o 
   3   7  15      145.99      154.54      6.39 o 
   4   7  15      455.35      466.77     12.97 o 
   5   7  15      554.48      539.67     14.54 o 
   6   7  15      364.66      364.51     15.88 o 
  -5   8  15        0.21       -0.60      6.48 o 
  -4   8  15      295.81      287.26     13.41 o 
  -3   8  15      696.83      685.44     18.16 o 
  -2   8  15      545.90      545.84     15.27 o 
  -1   8  15      470.51      489.80     11.84 o 
   0   8  15      230.11      236.08      7.94 o 
   1   8  15      468.60      452.92     13.08 o 
   2   8  15      542.63      529.71     14.39 o 
   3   8  15      685.60      670.09     17.24 o 
   4   8  15      286.87      273.74     11.95 o 
   5   8  15        0.37       -3.94      5.48 o 
  -4   9  15      430.70      515.96     41.96 o 
  -3   9  15      306.72      342.02     13.41 o 
  -2   9  15       63.65       68.03      6.74 o 
  -1   9  15      220.70      222.82     10.15 o 
   0   9  15      810.60      775.50     16.84 o 
   1   9  15      248.76      243.35      8.90 o 
   2   9  15       59.75       58.02      5.80 o 
   3   9  15      306.86      331.45     12.25 o 
   4   9  15      418.69      451.59     31.00 o 
  -3  10  15      220.75      220.53     19.52 o 
  -2  10  15       33.19       25.24      9.05 o 
  -1  10  15       55.10       62.76      6.70 o 
   0  10  15      718.46      748.33     20.19 o 
   1  10  15       48.38       58.09      5.94 o 
   2  10  15       37.36       29.26      6.74 o 
   3  10  15      177.66      189.43     14.99 o 
  -1  11  15       65.05      103.48     22.41 o 
   0  11  15      943.48     1009.99     65.33 o 
   1  11  15       68.89       80.59     20.98 o 
   0   0  16    11316.95    11750.57    220.26 o 
   1   0  16        3.09        7.43      2.21 o 
   2   0  16     1840.46     1874.50     26.67 o 
   3   0  16     1665.41     1675.94     23.86 o 
   4   0  16      420.84      423.54      8.25 o 
   5   0  16      215.46      224.33      6.18 o 
   6   0  16      790.43      792.69     16.28 o 
   7   0  16      176.44      192.20      7.68 o 
   8   0  16       18.44       17.17     14.31 o 
  -8   1  16      123.53      140.67     21.46 o 
  -7   1  16      299.70      273.92     10.17 o 
  -6   1  16      202.41      216.27      8.36 o 
  -5   1  16       46.47       61.13      3.63 o 
  -4   1  16      157.30      148.13      4.53 o 
  -3   1  16     5096.64     5168.79     64.90 o 
  -2   1  16      520.57      538.63     11.03 o 
  -1   1  16     2017.75     2048.82     43.05 o 
   0   1  16     1460.12     1352.49     24.57 o 
   1   1  16     2123.26     2067.82     45.22 o 
   2   1  16      656.57      638.80     12.45 o 
   3   1  16     4952.94     4909.17     65.19 o 
   4   1  16      163.96      175.61      6.01 o 
   5   1  16       44.54       47.87      4.04 o 
   6   1  16      215.16      229.27      7.56 o 
   7   1  16      301.95      286.66      9.03 o 
   8   1  16      110.10      120.65     20.03 o 
  -7   2  16      102.22      120.79      7.03 o 
  -6   2  16      724.36      723.17     15.64 o 
  -5   2  16      323.64      342.43      7.93 o 
  -4   2  16     1869.95     1805.50     28.73 o 
  -3   2  16     1096.26     1085.68     15.60 o 
  -2   2  16      940.05      951.12     18.25 o 
  -1   2  16      994.99      944.05     19.35 o 
   0   2  16     9395.07     8927.17    145.88 o 
   1   2  16      956.17      938.00     15.82 o 
   2   2  16     1040.25     1002.39     18.64 o 
   3   2  16     1104.40     1086.18     18.03 o 
   4   2  16     1915.89     1873.66     32.36 o 
   5   2  16      322.18      327.84      9.60 o 
   6   2  16      718.43      712.42     16.58 o 
   7   2  16      102.22      118.36      6.55 o 
   8   2  16       76.57       60.56     13.83 o 
  -7   3  16      282.37      299.53     12.85 o 
  -6   3  16      473.39      476.32     12.09 o 
  -5   3  16      245.40      249.45      7.87 o 
  -4   3  16      347.66      346.47      7.85 o 
  -3   3  16     3536.23     3635.38     48.20 o 
  -2   3  16     1502.39     1467.12     23.90 o 
  -1   3  16     3543.97     3387.35     64.98 o 
   0   3  16      890.75      833.71     19.11 o 
   1   3  16     3506.05     3423.95     57.35 o 
   2   3  16     1507.98     1513.47     25.20 o 
   3   3  16     3351.81     3356.43     58.65 o 
   4   3  16      355.39      360.25      9.16 o 
   5   3  16      233.36      244.66      7.62 o 
   6   3  16      484.13      509.84     12.14 o 
   7   3  16      313.21      329.42     13.36 o 
  -7   4  16       32.67       41.07      6.60 o 
  -6   4  16      828.91      802.13     17.38 o 
  -5   4  16      850.89      830.61     17.86 o 
  -4   4  16      714.83      699.11     14.80 o 
  -3   4  16      669.22      681.44     13.67 o 
  -2   4  16     1457.20     1378.89     26.02 o 
  -1   4  16      307.42      317.61      8.62 o 
   0   4  16     5078.35     5148.26     85.42 o 
   1   4  16      370.58      397.87     11.58 o 
   2   4  16     1503.28     1450.31     26.93 o 
   3   4  16      625.30      628.59     15.96 o 
   4   4  16      689.08      671.00     16.55 o 
   5   4  16      863.76      895.85     17.81 o 
   6   4  16      814.63      795.86     17.04 o 
   7   4  16       26.23       24.40      6.87 o 
  -7   5  16      240.22      226.10     19.72 o 
  -6   5  16      217.30      212.97      8.72 o 
  -5   5  16       36.63       43.26      5.43 o 
  -4   5  16       51.68       63.66      5.62 o 
  -3   5  16     2187.98     2158.40     38.92 o 
  -2   5  16     1988.07     1935.34     35.04 o 
  -1   5  16      811.33      760.64     18.04 o 
   0   5  16     2140.24     2002.48     35.21 o 
   1   5  16      830.31      813.94     15.84 o 
   2   5  16     1966.56     1973.91     34.24 o 
   3   5  16     2240.48     2209.82     38.10 o 
   4   5  16       61.09       73.37      5.40 o 
   5   5  16       37.95       46.48      4.59 o 
   6   5  16      235.32      262.26      8.67 o 
   7   5  16      248.63      284.89     18.53 o 
  -6   6  16      403.38      352.68     13.12 o 
  -5   6  16      283.88      314.11     10.85 o 
  -4   6  16      451.67      451.28     13.79 o 
  -3   6  16      347.10      372.41     10.25 o 
  -2   6  16      214.42      229.64      7.70 o 
  -1   6  16      414.89      380.32     10.05 o 
   0   6  16     1070.94     1055.34     28.99 o 
   1   6  16      390.24      373.33     10.20 o 
   2   6  16      197.01      205.38      7.22 o 
   3   6  16      359.17      378.38      9.86 o 
   4   6  16      489.96      491.68     13.37 o 
   5   6  16      218.04      233.34      9.63 o 
   6   6  16      385.18      385.47     11.96 o 
  -6   7  16      292.01      284.69     32.43 o 
  -5   7  16       37.04       48.53      5.98 o 
  -4   7  16      193.90      188.03      9.06 o 
  -3   7  16      355.18      346.93     10.11 o 
  -2   7  16     1277.82     1287.70     28.89 o 
  -1   7  16     1030.88      995.27     23.42 o 
   0   7  16      202.03      202.50      7.83 o 
   1   7  16     1019.55     1005.98     22.59 o 
   2   7  16     1249.37     1275.56     25.62 o 
   3   7  16      355.00      353.80     10.48 o 
   4   7  16      202.90      206.69      8.61 o 
   5   7  16       26.04       29.58      5.04 o 
   6   7  16      312.61      356.89     21.04 o 
  -5   8  16      484.11      523.59     43.39 o 
  -4   8  16      302.91      337.96     15.10 o 
  -3   8  16       75.29       90.00      6.99 o 
  -2   8  16      140.71      156.78      7.29 o 
  -1   8  16      250.67      247.99      8.66 o 
   0   8  16        1.91        5.74      3.87 o 
   1   8  16      322.95      300.70      9.97 o 
   2   8  16      143.04      148.35      7.52 o 
   3   8  16       87.98       99.23      6.57 o 
   4   8  16      329.49      348.41     13.85 o 
   5   8  16      493.88      530.27     34.33 o 
  -4   9  16      238.93      219.83     28.61 o 
  -3   9  16       63.37       56.86      7.04 o 
  -2   9  16      876.79      891.34     22.17 o 
  -1   9  16      408.98      423.40     13.99 o 
   0   9  16       26.87       27.79      4.61 o 
   1   9  16      411.59      430.47     12.19 o 
   2   9  16      829.98      828.17     20.76 o 
   3   9  16       70.29       64.52      6.71 o 
   4   9  16      222.14      195.51     20.51 o 
  -3  10  16       27.71       44.35     18.60 o 
  -2  10  16      123.35      151.67     13.37 o 
  -1  10  16      617.66      629.28     26.01 o 
   0  10  16        3.57        6.95      5.66 o 
   1  10  16      652.89      635.31     20.69 o 
   2  10  16      119.79      139.05      9.64 o 
   3  10  16       28.63       45.78     12.40 o 
   1   0  17     1899.08     1816.91     27.06 o 
   2   0  17     3667.74     3575.01     49.03 o 
   3   0  17       15.25       12.94      2.34 o 
   4   0  17     2252.62     2271.12     34.94 o 
   5   0  17      196.71      204.61      7.06 o 
   6   0  17       33.60       22.99      3.78 o 
   7   0  17      681.99      715.90     18.57 o 
  -7   1  17       63.80       80.58      6.19 o 
  -6   1  17       25.43       26.40      3.81 o 
  -5   1  17     1659.11     1616.75     25.98 o 
  -4   1  17     1361.13     1335.17     21.92 o 
  -3   1  17      794.34      774.88     12.20 o 
  -2   1  17     2316.49     2260.42     31.37 o 
  -1   1  17     6248.42     6401.45    143.72 o 
   0   1  17       21.72       30.49      3.51 o 
   1   1  17     6568.87     6401.73    115.37 o 
   2   1  17     2287.28     2189.24     32.49 o 
   3   1  17      764.57      729.10     12.57 o 
   4   1  17     1358.65     1376.81     24.69 o 
   5   1  17     1645.80     1614.50     29.08 o 
   6   1  17       18.42       12.68      3.73 o 
   7   1  17       46.68       51.19      4.98 o 
  -7   2  17      413.67      432.34     16.26 o 
  -6   2  17      251.20      240.08      8.27 o 
  -5   2  17      177.90      181.92      6.14 o 
  -4   2  17     1810.98     1816.95     28.38 o 
  -3   2  17      600.77      616.00     10.01 o 
  -2   2  17     4401.89     4283.31     73.14 o 
  -1   2  17     1460.62     1331.53     25.29 o 
   0   2  17       31.20       42.78      4.02 o 
   1   2  17     1481.20     1425.26     22.38 o 
   2   2  17     4142.68     3946.68     69.13 o 
   3   2  17      533.60      521.82     10.81 o 
   4   2  17     1792.03     1775.68     31.74 o 
   5   2  17      180.98      199.91      6.85 o 
   6   2  17      260.24      245.89      8.75 o 
   7   2  17      443.18      477.15     14.06 o 
   8   2  17      139.68      165.95     18.60 o 
  -7   3  17      216.18      237.59     13.39 o 
  -6   3  17      225.02      224.96      8.26 o 
  -5   3  17      791.64      746.12     15.72 o 
  -4   3  17      968.01      966.42     16.77 o 
  -3   3  17      168.57      159.26      5.39 o 
  -2   3  17      646.29      603.31     11.88 o 
  -1   3  17     2775.49     2705.16     44.29 o 
   0   3  17      329.59      314.17      8.60 o 
   1   3  17     2784.83     2761.28     46.84 o 
   2   3  17      722.98      687.75     15.81 o 
   3   3  17      138.17      135.53      5.82 o 
   4   3  17      964.16     1000.17     19.11 o 
   5   3  17      708.00      701.71     15.31 o 
   6   3  17      231.59      249.64      8.25 o 
   7   3  17      217.43      214.28     11.56 o 
  -7   4  17      199.82      209.96     18.02 o 
  -6   4  17      152.71      152.22      6.88 o 
  -5   4  17      155.61      154.87      6.90 o 
  -4   4  17     1022.80     1032.68     20.02 o 
  -3   4  17      973.04      933.57     17.75 o 
  -2   4  17     3330.41     3218.21     54.86 o 
  -1   4  17      977.57      930.72     18.23 o 
   0   4  17      213.28      209.18      6.99 o 
   1   4  17      950.97      937.79     21.51 o 
   2   4  17     3213.66     3160.63     55.83 o 
   3   4  17      964.02      946.33     18.47 o 
   4   4  17      992.59      971.69     22.53 o 
   5   4  17      200.94      212.33      7.42 o 
   6   4  17      140.88      152.39      6.90 o 
   7   4  17      206.16      218.57     16.57 o 
  -7   5  17      106.92      125.69     15.17 o 
  -6   5  17      397.72      391.40     11.89 o 
  -5   5  17      339.91      330.87     11.26 o 
  -4   5  17      397.91      387.25     12.18 o 
  -3   5  17      285.98      286.01      8.98 o 
  -2   5  17      556.78      543.28     12.85 o 
  -1   5  17     1752.65     1668.13     39.04 o 
   0   5  17     2003.88     2029.65     41.55 o 
   1   5  17     1757.22     1688.02     34.90 o 
   2   5  17      574.26      581.81     12.63 o 
   3   5  17      330.68      330.55     10.01 o 
   4   5  17      405.27      404.14     11.87 o 
   5   5  17      332.28      313.46      9.52 o 
   6   5  17      399.30      406.36     11.75 o 
   7   5  17       82.71      107.77     19.07 o 
  -6   6  17      304.34      295.91     19.05 o 
  -5   6  17       14.56       21.22      5.28 o 
  -4   6  17      306.88      295.86     10.89 o 
  -3   6  17      597.12      588.95     13.51 o 
  -2   6  17     1169.71     1179.28     22.95 o 
  -1   6  17      831.57      834.60     22.99 o 
   0   6  17      179.03      173.44      9.71 o 
   1   6  17      791.83      792.65     17.57 o 
   2   6  17     1146.52     1158.47     22.25 o 
   3   6  17      541.86      532.93     12.77 o 
   4   6  17      308.65      306.71     11.84 o 
   5   6  17       14.63       19.10      4.90 o 
   6   6  17      331.86      384.75     14.72 o 
  -5   7  17      367.60      361.10     12.39 o 
  -4   7  17     1052.51     1041.38     25.53 o 
  -3   7  17      469.23      500.28     13.78 o 
  -2   7  17      308.99      304.82     10.80 o 
  -1   7  17      505.74      475.34     15.64 o 
   0   7  17     1963.15     1913.59     36.66 o 
   1   7  17      511.98      522.75     13.91 o 
   2   7  17      303.59      299.11     10.36 o 
   3   7  17      468.67      505.83     13.17 o 
   4   7  17     1057.99     1084.04     26.54 o 
   5   7  17      339.93      329.30     12.29 o 
   6   7  17      133.14      155.93     22.41 o 
  -5   8  17      131.84      125.41     23.84 o 
  -4   8  17       24.10       16.44      6.47 o 
  -3   8  17      365.44      351.30     13.52 o 
  -2   8  17      225.00      221.63      9.74 o 
  -1   8  17      152.35      167.64      7.28 o 
   0   8  17      532.86      537.41     13.09 o 
   1   8  17      143.18      159.36      7.86 o 
   2   8  17      225.81      222.25      9.41 o 
   3   8  17      334.78      336.17     12.50 o 
   4   8  17       37.07       31.07      6.39 o 
   5   8  17      128.03      145.44     18.60 o 
  -4   9  17      210.81      223.65     30.04 o 
  -3   9  17       91.28      113.88     15.47 o 
  -2   9  17      140.82      143.18      8.64 o 
  -1   9  17      216.84      214.40      9.99 o 
   0   9  17     1266.89     1244.56     27.82 o 
   1   9  17      211.38      206.63      8.76 o 
   2   9  17      164.28      171.43      8.46 o 
   3   9  17      109.67      129.25     11.01 o 
   4   9  17      247.72      289.93     23.84 o 
  -2  10  17       59.93       73.91     13.58 o 
  -1  10  17      100.43       93.53     14.15 o 
   0  10  17        5.26      -14.78     14.78 o 
   1  10  17      125.62      138.83     12.15 o 
   2  10  17       63.81       46.34     11.68 o 
   3  10  17      436.37      450.16     30.52 o 
   0   0  18     9389.44     9819.01    226.89 o 
   1   0  18      600.94      572.36     10.22 o 
   2   0  18        9.98       20.68      2.53 o 
   3   0  18      382.09      375.35      7.85 o 
   4   0  18     3372.34     3139.13     47.38 o 
   5   0  18      282.10      303.59      8.59 o 
   6   0  18      660.94      660.54     14.55 o 
   7   0  18       17.34       15.61      8.75 o 
  -7   1  18      743.38      718.42     26.23 o 
  -6   1  18      407.85      431.76     12.94 o 
  -5   1  18      135.85      139.82      5.27 o 
  -4   1  18      256.04      237.08      6.47 o 
  -3   1  18     3046.71     3090.21     44.08 o 
  -2   1  18      984.88      999.42     21.18 o 
  -1   1  18     1234.18     1252.40     22.43 o 
   0   1  18     2288.64     2160.90     37.77 o 
   1   1  18     1136.68     1138.81     17.66 o 
   2   1  18      903.96      879.68     14.98 o 
   3   1  18     3076.28     3013.49     43.73 o 
   4   1  18      250.99      252.78      8.70 o 
   5   1  18      124.02      139.81      5.98 o 
   6   1  18      420.32      440.18     11.24 o 
   7   1  18      763.84      726.36     20.63 o 
  -7   2  18        9.41        6.91      8.07 o 
  -6   2  18      757.24      737.16     16.30 o 
  -5   2  18      491.60      487.79     10.22 o 
  -4   2  18     1676.69     1623.47     26.03 o 
  -3   2  18     1145.22     1139.21     19.48 o 
  -2   2  18      795.68      799.93     16.72 o 
  -1   2  18       47.74       48.67      4.24 o 
   0   2  18     5369.81     4983.66     83.02 o 
   1   2  18       50.53       57.90      3.08 o 
   2   2  18      709.95      707.18     16.61 o 
   3   2  18     1169.71     1185.90     19.44 o 
   4   2  18     1680.24     1634.25     29.25 o 
   5   2  18      477.55      484.17     11.71 o 
   6   2  18      738.78      757.35     16.25 o 
   7   2  18        6.93        4.83      8.47 o 
  -7   3  18      379.16      353.30     22.41 o 
  -6   3  18      209.00      206.22      8.00 o 
  -5   3  18       16.48       17.75      3.87 o 
  -4   3  18       88.96      104.04      4.85 o 
  -3   3  18     1982.79     1976.96     28.06 o 
  -2   3  18     1136.37     1059.50     26.93 o 
  -1   3  18      699.78      712.50     14.43 o 
   0   3  18     4070.90     3710.68     76.74 o 
   1   3  18      751.98      780.74     15.44 o 
   2   3  18     1153.35     1135.26     24.21 o 
   3   3  18     1962.66     1943.42     34.49 o 
   4   3  18       88.19      106.34      5.27 o 
   5   3  18       23.72       31.20      4.08 o 
   6   3  18      221.37      247.43      8.34 o 
   7   3  18      362.27      372.92     31.71 o 
  -7   4  18       60.66       51.82     11.60 o 
  -6   4  18      197.02      190.25      7.78 o 
  -5   4  18      447.22      466.38     11.68 o 
  -4   4  18      966.26      950.53     19.52 o 
  -3   4  18     1092.39     1053.22     21.21 o 
  -2   4  18      250.30      254.15      8.30 o 
  -1   4  18      896.27      864.24     16.56 o 
   0   4  18     3533.67     3365.21     57.44 o 
   1   4  18      890.72      880.72     19.06 o 
   2   4  18      265.74      285.97      8.27 o 
   3   4  18     1120.29     1112.88     20.98 o 
   4   4  18     1025.82     1002.98     22.39 o 
   5   4  18      401.96      410.60     11.12 o 
   6   4  18      186.20      189.61      7.71 o 
   7   4  18       62.51       57.37     10.25 o 
  -7   5  18       34.32       34.96     11.60 o 
  -6   5  18      164.05      151.15      8.34 o 
  -5   5  18       82.43       93.44      6.66 o 
  -4   5  18      681.38      659.08     17.52 o 
  -3   5  18     1192.65     1148.15     25.90 o 
  -2   5  18     1433.81     1390.31     42.58 o 
  -1   5  18      990.99     1001.15     19.86 o 
   0   5  18      435.56      462.40     13.03 o 
   1   5  18      940.18      970.17     22.49 o 
   2   5  18     1429.13     1401.71     25.78 o 
   3   5  18     1059.61     1027.79     20.93 o 
   4   5  18      685.40      696.36     17.31 o 
   5   5  18       79.73       86.80      5.60 o 
   6   5  18      166.87      182.07      8.06 o 
  -6   6  18      125.98      121.60     21.94 o 
  -5   6  18      465.46      488.85     14.84 o 
  -4   6  18      260.42      265.20     10.57 o 
  -3   6  18      186.60      185.31      7.64 o 
  -2   6  18      386.30      378.55     10.85 o 
  -1   6  18     1384.13     1331.33     36.55 o 
   0   6  18     1325.88     1311.24     35.36 o 
   1   6  18     1416.82     1394.29     27.08 o 
   2   6  18      449.85      458.93     10.92 o 
   3   6  18      170.35      182.65      7.22 o 
   4   6  18      262.79      273.64     10.23 o 
   5   6  18      460.26      493.14     14.47 o 
   6   6  18      143.96      137.75     13.50 o 
  -5   7  18      234.59      263.76     13.32 o 
  -4   7  18      594.21      551.07     17.81 o 
  -3   7  18      524.39      494.20     15.11 o 
  -2   7  18     1023.40      983.72     24.60 o 
  -1   7  18      397.62      394.90     12.73 o 
   0   7  18      207.40      212.74      8.48 o 
   1   7  18      380.00      393.38     12.19 o 
   2   7  18     1001.99      979.24     22.86 o 
   3   7  18      524.59      510.43     14.42 o 
   4   7  18      569.66      551.78     16.79 o 
   5   7  18      247.60      271.32     12.70 o 
  -4   8  18      106.26      102.89     12.79 o 
  -3   8  18      110.30      117.14      8.85 o 
  -2   8  18      368.37      386.20     17.13 o 
  -1   8  18     1366.03     1342.04     31.95 o 
   0   8  18      193.80      183.24      7.71 o 
   1   8  18     1280.49     1302.30     29.15 o 
   2   8  18      389.74      403.67     12.62 o 
   3   8  18      122.03      144.46      8.56 o 
   4   8  18      101.90      110.16     16.21 o 
  -3   9  18      103.03       77.25     20.03 o 
  -2   9  18      402.09      404.89     14.51 o 
  -1   9  18      385.57      388.36     13.39 o 
   0   9  18       92.14      100.01      6.27 o 
   1   9  18      349.19      369.80     11.67 o 
   2   9  18      475.35      491.17     14.24 o 
   3   9  18       95.75       95.85     15.26 o 
   4   9  18      228.12      241.29     23.84 o 
  -2  10  18       73.01       95.85     21.94 o 
  -1  10  18      294.86      305.19     31.95 o 
   0  10  18        3.49      -11.92     13.83 o 
   1  10  18      285.80      300.61     18.86 o 
   2  10  18       72.84       96.80     14.78 o 
   1   0  19      526.14      520.90      9.55 o 
   2   0  19     4259.92     3995.65     83.21 o 
   3   0  19      280.35      281.67      6.96 o 
   4   0  19      627.72      645.28     12.19 o 
   5   0  19      368.80      369.00      9.78 o 
   6   0  19      950.61      892.74     18.34 o 
   7   0  19      188.02      202.09     16.67 o 
  -7   1  19      319.59      314.66     21.21 o 
  -6   1  19      328.50      335.93     11.49 o 
  -5   1  19      963.54      905.38     16.14 o 
  -4   1  19      737.80      740.34     13.70 o 
  -3   1  19      477.14      436.46      9.76 o 
  -2   1  19     1471.31     1363.79     27.41 o 
  -1   1  19     1805.78     1867.01     33.00 o 
   0   1  19      103.51      115.64      5.26 o 
   1   1  19     1716.43     1761.20     25.83 o 
   2   1  19     1535.68     1401.99     22.92 o 
   3   1  19      473.69      436.74      9.73 o 
   4   1  19      758.02      771.38     16.60 o 
   5   1  19      938.33      906.40     18.32 o 
   6   1  19      352.86      374.24     10.22 o 
   7   1  19      342.59      352.31     14.79 o 
  -7   2  19       81.16       84.99     12.16 o 
  -6   2  19      332.49      311.93     10.17 o 
  -5   2  19      222.49      219.27      7.75 o 
  -4   2  19      926.41      968.74     16.72 o 
  -3   2  19      479.48      483.75     10.67 o 
  -2   2  19     3169.10     3073.10     57.73 o 
  -1   2  19     1050.93      968.14     19.31 o 
   0   2  19      889.94      856.13     17.26 o 
   1   2  19     1050.79     1002.61     18.01 o 
   2   2  19     3268.99     3144.61     56.93 o 
   3   2  19      502.14      519.75     10.84 o 
   4   2  19      934.23      949.36     18.85 o 
   5   2  19      247.05      269.37      8.24 o 
   6   2  19      327.00      320.90      9.67 o 
   7   2  19       80.09       83.75      9.40 o 
  -7   3  19       38.34       43.87     14.31 o 
  -6   3  19      142.14      150.37      6.91 o 
  -5   3  19     1355.04     1274.00     25.63 o 
  -4   3  19      567.07      557.37     13.01 o 
  -3   3  19      241.18      247.28      7.17 o 
  -2   3  19     1036.28      978.72     22.13 o 
  -1   3  19     3197.03     3021.00     50.20 o 
   0   3  19     1307.55     1220.43     30.21 o 
   1   3  19     3265.78     3177.85     55.65 o 
   2   3  19     1017.28     1003.06     22.55 o 
   3   3  19      237.82      239.18      8.31 o 
   4   3  19      591.37      603.77     13.12 o 
   5   3  19     1433.04     1410.10     25.60 o 
   6   3  19      140.46      157.77      6.87 o 
   7   3  19       45.68       32.84      9.09 o 
  -7   4  19      193.15      181.86     16.82 o 
  -6   4  19      125.78      123.59      6.61 o 
  -5   4  19      358.15      360.26     10.40 o 
  -4   4  19      609.75      585.12     14.96 o 
  -3   4  19      397.71      398.00     10.82 o 
  -2   4  19     2684.96     2499.19     64.84 o 
  -1   4  19      927.05      898.36     18.83 o 
   0   4  19      668.30      632.68     14.90 o 
   1   4  19      984.07      966.85     27.15 o 
   2   4  19     2854.68     2757.70     45.42 o 
   3   4  19      420.68      447.56     11.59 o 
   4   4  19      603.36      598.21     13.48 o 
   5   4  19      347.55      385.28     10.48 o 
   6   4  19      131.80      147.06      6.88 o 
   7   4  19      197.80      214.93     16.02 o 
  -6   5  19       48.60       44.77      9.09 o 
  -5   5  19      701.70      674.27     18.49 o 
  -4   5  19      727.96      705.68     23.72 o 
  -3   5  19      176.43      190.07      7.44 o 
  -2   5  19      157.85      155.75      6.72 o 
  -1   5  19     1556.14     1539.08     28.91 o 
   0   5  19      596.03      549.58     16.03 o 
   1   5  19     1551.38     1535.12     33.87 o 
   2   5  19      149.56      152.28      6.48 o 
   3   5  19      167.27      182.41      7.63 o 
   4   5  19      700.50      700.33     17.86 o 
   5   5  19      721.17      725.74     16.01 o 
   6   5  19       52.10       58.64      8.41 o 
  -6   6  19      104.24       95.85     20.51 o 
  -5   6  19       79.84      106.14     10.66 o 
  -4   6  19      197.91      193.41      9.13 o 
  -3   6  19      915.67      897.10     32.85 o 
  -2   6  19     1128.73     1088.78     35.34 o 
  -1   6  19      569.31      539.93     15.10 o 
   0   6  19      802.31      807.22     24.34 o 
   1   6  19      550.09      537.63     14.75 o 
   2   6  19     1121.50     1111.98     23.02 o 
   3   6  19      963.44      945.43     20.30 o 
   4   6  19      187.31      179.45      8.67 o 
   5   6  19       86.69       97.08      6.08 o 
   6   6  19       95.43      120.17     13.10 o 
  -5   7  19       77.56       72.64     13.97 o 
  -4   7  19       76.31       83.25      7.61 o 
  -3   7  19      313.64      306.22     13.27 o 
  -2   7  19      163.67      158.30      8.60 o 
  -1   7  19      333.50      330.14     11.50 o 
   0   7  19      968.75      947.18     20.92 o 
   1   7  19      324.26      325.13     11.25 o 
   2   7  19      162.83      166.93      8.23 o 
   3   7  19      383.12      391.16     13.29 o 
   4   7  19       35.56       48.02      6.57 o 
   5   7  19       75.26       73.49     14.54 o 
  -4   8  19        6.53       17.17     17.17 o 
  -3   8  19      898.81      853.76     25.23 o 
  -2   8  19      429.19      425.02     19.12 o 
  -1   8  19      692.64      702.68     16.21 o 
   0   8  19      117.52      131.11      6.84 o 
   1   8  19      684.76      701.64     18.23 o 
   2   8  19      435.87      447.16     13.77 o 
   3   8  19      925.52      939.40     24.19 o 
   4   8  19        5.52        4.29     10.97 o 
  -3   9  19      123.28      123.03     23.84 o 
  -2   9  19      207.49      204.17     15.64 o 
  -1   9  19       63.99       79.63      7.52 o 
   0   9  19      675.43      678.69     16.05 o 
   1   9  19       44.49       56.82      5.96 o 
   2   9  19      184.77      188.31     11.47 o 
   3   9  19      119.40      164.99     19.07 o 
  -1  10  19      291.59      239.38     30.04 o 
   0  10  19      181.92      174.05     25.75 o 
   1  10  19      273.20      290.18     18.31 o 
   2  10  19       81.89       92.99     15.26 o 
   0   0  20     4500.91     4662.05    110.11 o 
   1   0  20      628.22      630.99     11.05 o 
   2   0  20      887.65      909.79     19.71 o 
   3   0  20     2200.64     2137.29     33.18 o 
   4   0  20     1482.22     1408.54     33.73 o 
   5   0  20      227.95      238.14      7.93 o 
   6   0  20      716.02      726.57     15.97 o 
   7   0  20       55.23       71.09     11.11 o 
  -7   1  20      311.35      285.50     18.71 o 
  -6   1  20      500.83      517.90     16.60 o 
  -5   1  20      168.41      192.47      7.10 o 
  -4   1  20       32.39       33.37      3.48 o 
  -3   1  20     3200.13     3120.49     68.42 o 
  -2   1  20     1329.09     1258.95     31.51 o 
  -1   1  20     1748.87     1777.43     29.02 o 
   0   1  20     1745.66     1649.33     26.19 o 
   1   1  20     1859.83     1873.72     26.32 o 
   2   1  20     1347.05     1310.88     20.97 o 
   3   1  20     3170.65     3050.81     52.09 o 
   4   1  20       50.34       49.52      4.18 o 
   5   1  20      182.33      209.00      8.39 o 
   6   1  20      495.36      536.05     13.09 o 
   7   1  20      265.93      241.49     14.18 o 
  -7   2  20        4.85       11.44     11.44 o 
  -6   2  20      245.03      239.29     10.01 o 
  -5   2  20      125.00      123.17      6.08 o 
  -4   2  20      887.31      837.76     15.17 o 
  -3   2  20      859.50      816.56     19.50 o 
  -2   2  20      276.41      307.52     11.50 o 
  -1   2  20     1251.57     1149.88     24.59 o 
   0   2  20     7008.50     6795.97    112.47 o 
   1   2  20     1335.35     1277.45     23.31 o 
   2   2  20      319.68      337.38      8.59 o 
   3   2  20      872.16      835.47     15.66 o 
   4   2  20      903.95      857.85     17.22 o 
   5   2  20      151.86      164.47      6.72 o 
   6   2  20      305.25      309.28      9.45 o 
   7   2  20        4.22       19.02      8.41 o 
  -7   3  20      151.58      141.15     19.55 o 
  -6   3  20      498.87      483.50     15.61 o 
  -5   3  20       96.73      119.40      6.06 o 
  -4   3  20      166.57      172.13      6.80 o 
  -3   3  20     2343.89     2339.59     62.36 o 
  -2   3  20      675.89      645.90     14.23 o 
  -1   3  20     1017.18      959.97     19.76 o 
   0   3  20      192.61      203.88      8.36 o 
   1   3  20     1047.61     1030.24     21.32 o 
   2   3  20      629.46      617.20     16.20 o 
   3   3  20     2405.96     2377.68     43.68 o 
   4   3  20      170.56      179.87      6.82 o 
   5   3  20      100.22      116.86      6.02 o 
   6   3  20      510.35      556.48     13.25 o 
   7   3  20      129.56      131.67     13.10 o 
  -7   4  20       13.57        6.20     12.40 o 
  -6   4  20      290.27      261.40     10.95 o 
  -5   4  20      268.16      271.53      9.18 o 
  -4   4  20      640.87      633.64     15.50 o 
  -3   4  20      285.97      274.63     10.55 o 
  -2   4  20      542.07      549.94     13.06 o 
  -1   4  20      673.09      641.79     14.47 o 
   0   4  20     1980.88     1913.88     36.86 o 
   1   4  20      658.09      614.04     16.14 o 
   2   4  20      510.70      518.40     12.59 o 
   3   4  20      314.27      317.86      9.66 o 
   4   4  20      643.52      635.54     14.38 o 
   5   4  20      300.71      321.28      9.43 o 
   6   4  20      330.48      342.59     11.74 o 
  -6   5  20      257.30      247.97     28.61 o 
  -5   5  20      109.39      113.35      7.49 o 
  -4   5  20      108.77      114.24      7.24 o 
  -3   5  20      941.21      881.10     36.27 o 
  -2   5  20      487.60      462.91     13.18 o 
  -1   5  20      844.25      825.16     18.94 o 
   0   5  20      540.16      526.00     17.96 o 
   1   5  20      861.97      822.27     23.67 o 
   2   5  20      507.10      492.29     11.96 o 
   3   5  20     1041.21      996.95     20.60 o 
   4   5  20      115.07      127.45      7.39 o 
   5   5  20      120.87      140.94      6.78 o 
   6   5  20      261.57      318.66     19.03 o 
  -6   6  20      106.98       86.31     19.55 o 
  -5   6  20      537.04      497.87     17.56 o 
  -4   6  20      420.24      401.66     13.40 o 
  -3   6  20      545.34      536.54     22.89 o 
  -2   6  20     1057.59     1050.71     23.98 o 
  -1   6  20      732.90      724.09     18.43 o 
   0   6  20      611.88      610.55     20.23 o 
   1   6  20      662.67      661.67     18.34 o 
   2   6  20     1030.68     1058.58     22.55 o 
   3   6  20      590.98      607.59     14.84 o 
   4   6  20      426.50      423.52     13.27 o 
   5   6  20      550.38      573.27     15.83 o 
   6   6  20      106.38       90.13     18.12 o 
  -5   7  20       73.27       58.65     19.55 o 
  -4   7  20       90.23       83.72      9.04 o 
  -3   7  20      235.11      218.06     11.16 o 
  -2   7  20      446.43      425.19     14.32 o 
  -1   7  20      376.08      370.53     12.60 o 
   0   7  20      368.03      379.61     11.69 o 
   1   7  20      339.63      349.56     11.98 o 
   2   7  20      510.02      515.14     14.49 o 
   3   7  20      235.93      220.02     11.04 o 
   4   7  20      118.82      123.88      8.15 o 
   5   7  20       62.96      101.09     16.69 o 
  -4   8  20      257.81      231.28     29.57 o 
  -3   8  20      242.49      219.66     15.24 o 
  -2   8  20      216.33      225.37     10.49 o 
  -1   8  20      482.94      483.77     13.07 o 
   0   8  20      363.07      378.09     11.19 o 
   1   8  20      510.22      520.10     15.15 o 
   2   8  20      199.77      224.50     11.27 o 
   3   8  20      218.67      230.09     14.40 o 
   4   8  20      251.43      296.61     25.27 o 
  -3   9  20       35.06       23.37     18.12 o 
  -2   9  20      329.79      349.25     22.32 o 
  -1   9  20       19.13       30.89      9.69 o 
   0   9  20       44.59       43.29      5.70 o 
   1   9  20       35.15       37.72      7.21 o 
   2   9  20      278.05      313.85     14.64 o 
   3   9  20       43.67       24.80     12.40 o 
   1  10  20      208.32      234.62     21.94 o 
   2  10  20      159.98      189.31     19.55 o 
   1   0  21     2685.00     2657.96     43.56 o 
   2   0  21     2251.69     2230.40     31.70 o 
   3   0  21      191.79      210.00      6.37 o 
   4   0  21     1078.93     1092.10     22.26 o 
   5   0  21      265.60      268.69      8.56 o 
   6   0  21       13.71        7.13      3.99 o 
   7   0  21        1.99        8.58     10.97 o 
  -7   1  21       68.68       47.69     13.83 o 
  -6   1  21      352.90      355.61     11.93 o 
  -5   1  21     1419.35     1345.51     28.55 o 
  -4   1  21      594.56      593.26     12.30 o 
  -3   1  21      100.14       92.58      4.69 o 
  -2   1  21      969.74      909.37     21.69 o 
  -1   1  21     4706.62     4819.14     76.13 o 
   0   1  21      190.36      213.91      7.48 o 
   1   1  21     4696.99     4791.18     65.33 o 
   2   1  21      964.64      947.56     18.08 o 
   3   1  21      105.85       96.33      5.00 o 
   4   1  21      588.05      589.38     13.33 o 
   5   1  21     1506.05     1440.95     26.35 o 
   6   1  21      326.61      314.44     10.52 o 
   7   1  21       52.75       45.01      9.09 o 
  -7   2  21      254.08      261.32     26.23 o 
  -6   2  21       80.86       77.63      6.50 o 
  -5   2  21      511.99      496.14     12.42 o 
  -4   2  21      434.86      454.00      9.73 o 
  -3   2  21      230.28      240.17      8.65 o 
  -2   2  21     2868.94     2689.02     48.64 o 
  -1   2  21     1366.06     1316.88     25.21 o 
   0   2  21      130.83      146.38      8.18 o 
   1   2  21     1384.21     1358.62     25.41 o 
   2   2  21     2990.72     2878.89     48.03 o 
   3   2  21      213.66      211.07      7.35 o 
   4   2  21      407.80      414.27     10.72 o 
   5   2  21      494.09      523.01     12.51 o 
   6   2  21       68.80       72.64      5.56 o 
   7   2  21      252.91      299.07     17.79 o 
  -6   3  21       45.38       47.65      7.05 o 
  -5   3  21      701.45      659.34     15.21 o 
  -4   3  21      999.77      998.44     19.95 o 
  -3   3  21      280.13      259.85      9.05 o 
  -2   3  21      846.07      780.35     16.84 o 
  -1   3  21     1845.08     1752.08     32.49 o 
   0   3  21      113.38      118.43      5.68 o 
   1   3  21     1803.75     1798.77     34.86 o 
   2   3  21      854.33      787.32     19.30 o 
   3   3  21      288.21      269.39      7.81 o 
   4   3  21      956.96      985.78     19.85 o 
   5   3  21      704.19      684.57     15.20 o 
   6   3  21       43.19       48.09      5.07 o 
   7   3  21       81.52       74.73     11.13 o 
  -6   4  21      198.37      184.52     16.48 o 
  -5   4  21      135.56      140.28      9.43 o 
  -4   4  21      348.06      339.67     15.01 o 
  -3   4  21      573.81      556.38     15.16 o 
  -2   4  21     1247.35     1205.10     23.49 o 
  -1   4  21     1391.27     1325.41     25.80 o 
   0   4  21      390.24      397.07     17.39 o 
   1   4  21     1373.28     1330.00     29.39 o 
   2   4  21     1166.22     1153.36     22.86 o 
   3   4  21      581.65      593.07     14.41 o 
   4   4  21      334.34      347.58      9.91 o 
   5   4  21      135.19      157.62     10.21 o 
   6   4  21      191.10      198.54     12.66 o 
  -6   5  21      147.18      129.71     21.94 o 
  -5   5  21      382.27      368.97     17.31 o 
  -4   5  21      531.93      495.38     26.94 o 
  -3   5  21      130.62      143.18      7.33 o 
  -2   5  21      450.63      435.16     11.83 o 
  -1   5  21      564.60      562.97     14.83 o 
   0   5  21      715.36      675.38     21.78 o 
   1   5  21      598.46      569.20     17.15 o 
   2   5  21      457.10      447.16     13.72 o 
   3   5  21      120.96      120.39      6.87 o 
   4   5  21      531.26      569.03     15.55 o 
   5   5  21      366.79      373.42     11.01 o 
   6   5  21      141.31      170.61     25.27 o 
  -5   6  21      114.03      117.13     12.04 o 
  -4   6  21      262.09      232.67     10.26 o 
  -3   6  21      436.11      413.39     23.42 o 
  -2   6  21      505.93      490.19     15.16 o 
  -1   6  21      713.15      728.13     19.09 o 
   0   6  21       90.73       89.90      8.43 o 
   1   6  21      745.31      718.90     18.61 o 
   2   6  21      534.57      525.45     13.85 o 
   3   6  21      495.63      495.65     14.15 o 
   4   6  21      248.63      243.32     10.42 o 
   5   6  21      113.66      130.18      9.87 o 
  -5   7  21      228.60      177.39     25.75 o 
  -4   7  21      804.24      680.01     52.93 o 
  -3   7  21      220.61      215.43     12.32 o 
  -2   7  21       32.64       27.76      5.67 o 
  -1   7  21      314.31      303.91     11.70 o 
   0   7  21      583.87      576.28     15.21 o 
   1   7  21      320.26      304.96     11.43 o 
   2   7  21       14.72       10.66      5.16 o 
   3   7  21      159.86      172.14     11.03 o 
   4   7  21      819.78      917.01     46.73 o 
  -4   8  21      346.75      283.26     32.90 o 
  -3   8  21      248.84      188.36     26.70 o 
  -2   8  21      142.37      135.93      8.62 o 
  -1   8  21      168.90      175.56      7.98 o 
   0   8  21      170.68      199.03      8.47 o 
   1   8  21      152.98      161.10      8.69 o 
   2   8  21      117.08      112.71      7.69 o 
   4   8  21      323.17      360.51     28.13 o 
  -2   9  21        3.45        9.08     10.59 o 
  -1   9  21       96.50      108.15     17.41 o 
   0   9  21      256.42      258.58     15.50 o 
   1   9  21      100.28      102.14      9.49 o 
   2   9  21        0.43       -6.91      8.36 o 
   3   9  21      202.53      243.20     23.84 o 
   1  10  21      151.65      149.26     17.17 o 
   0   0  22     3056.71     3182.84     77.20 o 
   1   0  22      976.30      997.58     17.47 o 
   2   0  22      191.89      219.38      7.23 o 
   3   0  22     1276.74     1227.03     36.79 o 
   4   0  22      202.77      168.55      6.98 o 
   5   0  22      111.97      127.46      6.25 o 
   6   0  22       99.28      101.27      5.99 o 
   7   0  22       15.44       17.17     11.44 o 
  -7   1  22      283.49      279.92     26.23 o 
  -6   1  22      395.05      405.48     14.00 o 
  -5   1  22       69.24       68.21      5.16 o 
  -4   1  22      197.61      206.82      7.72 o 
  -3   1  22     2217.29     2128.23     44.88 o 
  -2   1  22      685.16      667.56     14.61 o 
  -1   1  22     1645.46     1664.73     28.41 o 
   0   1  22     1286.37     1231.11     23.52 o 
   1   1  22     1591.29     1617.14     26.58 o 
   2   1  22      652.09      658.91     13.89 o 
   3   1  22     2282.50     2185.08     37.86 o 
   4   1  22      168.92      164.12      6.75 o 
   5   1  22       63.09       61.89      5.08 o 
   6   1  22      377.05      409.97     13.59 o 
   7   1  22      300.60      325.22     27.66 o 
  -6   2  22      599.22      588.45     43.39 o 
  -5   2  22      486.52      471.43     17.97 o 
  -4   2  22      846.45      797.87     16.84 o 
  -3   2  22     1164.36     1096.37     29.04 o 
  -2   2  22      374.03      381.39     10.54 o 
  -1   2  22     1345.45     1285.63     25.39 o 
   0   2  22      784.58      818.14     17.01 o 
   1   2  22     1256.67     1223.77     25.84 o 
   2   2  22      379.15      397.68      9.85 o 
   3   2  22     1118.54     1067.45     25.46 o 
   4   2  22      836.68      803.46     16.72 o 
   5   2  22      486.16      499.62     12.38 o 
   6   2  22      576.15      598.79     18.21 o 
   7   2  22       16.22       32.27      9.09 o 
  -5   3  22       48.11       55.41      5.96 o 
  -4   3  22       77.80       75.68      6.21 o 
  -3   3  22     1303.96     1236.44     27.57 o 
  -2   3  22     1025.26      991.33     20.44 o 
  -1   3  22     1734.00     1650.49     32.78 o 
   0   3  22     1108.59     1008.24     20.32 o 
   1   3  22     1701.21     1608.81     34.97 o 
   2   3  22     1035.22     1019.32     24.45 o 
   3   3  22     1245.11     1180.13     22.99 o 
   4   3  22       77.13       91.28      5.55 o 
   5   3  22       43.67       52.68      4.99 o 
   6   3  22      167.15      202.53     11.52 o 
  -6   4  22      379.09      390.07     33.86 o 
  -5   4  22      535.46      530.79     15.99 o 
  -4   4  22      688.57      641.00     17.23 o 
  -3   4  22      760.09      738.67     18.98 o 
  -2   4  22      297.03      296.36      9.46 o 
  -1   4  22      864.26      820.10     19.07 o 
   0   4  22     1707.35     1602.04     34.80 o 
   1   4  22      863.41      827.26     20.38 o 
   2   4  22      319.66      318.78      9.62 o 
   3   4  22      699.76      730.96     18.74 o 
   4   4  22      651.83      623.93     14.55 o 
   5   4  22      545.88      571.85     13.86 o 
   6   4  22      380.72      405.91     21.94 o 
  -6   5  22       86.16       81.54     17.64 o 
  -5   5  22      200.95      220.30     11.42 o 
  -4   5  22       25.69       27.50      5.49 o 
  -3   5  22      768.88      746.93     19.44 o 
  -2   5  22      879.14      871.34     19.25 o 
  -1   5  22      517.92      518.72     14.35 o 
   0   5  22      790.47      740.41     31.39 o 
   1   5  22      534.08      532.29     16.55 o 
   2   5  22      911.23      914.89     20.14 o 
   3   5  22      731.30      720.34     18.99 o 
   4   5  22       31.12       36.09      5.76 o 
   5   5  22      186.07      218.35      9.77 o 
   6   5  22       79.77      113.97     17.64 o 
  -5   6  22      175.96      153.77     16.69 o 
  -4   6  22      421.73      408.97     15.08 o 
  -3   6  22      362.72      369.42     13.90 o 
  -2   6  22       49.44       52.84      6.32 o 
  -1   6  22      385.03      396.47     13.08 o 
   0   6  22      850.27      820.94     23.13 o 
   1   6  22      391.57      374.32     12.91 o 
   2   6  22       26.73       28.85      5.68 o 
   3   6  22      298.23      306.80     12.87 o 
   4   6  22      401.24      406.23     14.72 o 
   5   6  22      164.42      190.24     12.85 o 
  -4   7  22       79.08       82.50     20.03 o 
  -3   7  22      155.68      139.79     10.49 o 
  -2   7  22      663.52      661.59     18.73 o 
  -1   7  22      207.25      227.43     10.49 o 
   0   7  22      163.27      176.62      8.01 o 
   1   7  22      238.48      251.35     12.80 o 
   2   7  22      654.83      653.17     18.09 o 
   3   7  22      159.98      153.20     10.77 o 
   4   7  22       77.67       71.05     15.26 o 
   5   7  22      150.71      192.18     22.89 o 
  -3   8  22      110.45      103.48     22.41 o 
  -2   8  22      276.89      313.89     18.33 o 
  -1   8  22      171.84      175.03      8.17 o 
   0   8  22       51.18       45.03      5.69 o 
   1   8  22      146.35      155.55      8.82 o 
   2   8  22      281.33      299.59     14.73 o 
   3   8  22      125.56      135.43     17.64 o 
  -2   9  22      591.69      602.75     49.12 o 
  -1   9  22      199.89      228.42     29.57 o 
   0   9  22      186.28      192.87     13.51 o 
   1   9  22      182.29      244.97     24.08 o 
   2   9  22      630.78      719.11     40.53 o 
   1   0  23      472.81      504.79     10.65 o 
   2   0  23     3761.95     3809.43     75.08 o 
   3   0  23       14.86       30.84      9.07 o 
   4   0  23      128.44      134.72      7.63 o 
   5   0  23      579.34      577.78     14.90 o 
   6   0  23      125.39      119.69     16.21 o 
  -5   1  23     1098.73     1047.10     24.08 o 
  -4   1  23      486.05      494.53     15.66 o 
  -3   1  23       83.06       80.45      6.14 o 
  -2   1  23     1395.07     1347.92     26.99 o 
  -1   1  23     1607.03     1673.77     27.81 o 
   0   1  23        0.37       12.33      3.81 o 
   1   1  23     1643.41     1746.75     31.31 o 
   2   1  23     1321.68     1255.97     31.34 o 
   3   1  23       85.55       74.32      5.23 o 
   4   1  23      469.06      466.89     13.32 o 
   5   1  23     1042.02      979.10     20.38 o 
   6   1  23       72.82       71.53     12.18 o 
   7   1  23       31.90       36.24     13.35 o 
  -5   2  23      241.66      246.70     12.59 o 
  -4   2  23      453.36      477.02     11.90 o 
  -3   2  23       79.14       92.12      6.26 o 
  -2   2  23     1577.62     1509.20     33.24 o 
  -1   2  23     1135.53     1117.40     20.77 o 
   0   2  23       49.37       62.80      4.79 o 
   1   2  23     1144.31     1119.88     25.54 o 
   2   2  23     1460.51     1419.11     29.19 o 
   3   2  23       67.26       76.66      4.81 o 
   4   2  23      452.14      455.46     11.59 o 
   5   2  23      224.39      233.89      8.49 o 
   6   2  23      208.47      199.59     11.33 o 
   7   2  23      145.00      158.32     20.51 o 
  -5   3  23      795.90      786.70     22.35 o 
  -4   3  23      368.62      370.12     12.65 o 
  -3   3  23      308.84      293.95     10.63 o 
  -2   3  23      477.30      462.59     12.07 o 
  -1   3  23      968.58      992.08     20.35 o 
   0   3  23      782.71      794.34     20.79 o 
   1   3  23     1007.61      981.90     26.38 o 
   2   3  23      458.31      451.49     13.69 o 
   3   3  23      287.30      274.50      8.63 o 
   4   3  23      407.04      424.56     10.96 o 
   5   3  23      811.16      793.33     17.41 o 
   6   3  23       22.90       26.58      7.01 o 
  -5   4  23      211.37      217.50      9.93 o 
  -4   4  23      193.13      208.04      9.51 o 
  -3   4  23      269.57      285.36     10.90 o 
  -2   4  23      847.81      824.33     18.34 o 
  -1   4  23      711.94      689.86     23.77 o 
   0   4  23      260.17      240.08     12.41 o 
   1   4  23      718.88      676.47     19.73 o 
   2   4  23      892.94      855.79     18.26 o 
   3   4  23      274.49      286.86     10.91 o 
   4   4  23      181.49      195.78      7.83 o 
   5   4  23      195.05      213.43      8.96 o 
   6   4  23       57.70       53.74     10.28 o 
  -6   5  23       56.29       66.76     17.64 o 
  -5   5  23      444.41      423.68     24.50 o 
  -4   5  23      519.96      503.52     15.61 o 
  -3   5  23      674.22      669.13     18.18 o 
  -2   5  23      287.83      301.04     10.58 o 
  -1   5  23      764.27      761.03     19.93 o 
   0   5  23      988.30      938.23     28.45 o 
   1   5  23      739.84      738.40     27.60 o 
   2   5  23      252.36      249.08      9.89 o 
   3   5  23      657.43      650.34     17.87 o 
   4   5  23      529.79      550.09     13.57 o 
   5   5  23      480.37      483.31     15.74 o 
   6   5  23       55.71       62.95     15.26 o 
  -5   6  23       43.29       73.91     18.60 o 
  -4   6  23      123.27      122.31     12.83 o 
  -3   6  23      458.02      450.44     15.90 o 
  -2   6  23      368.85      370.44     13.08 o 
  -1   6  23      661.51      634.33     18.11 o 
   0   6  23      444.74      455.52     16.23 o 
   1   6  23      640.64      632.39     17.66 o 
   2   6  23      355.53      335.54     12.43 o 
   3   6  23      423.40      421.07     15.30 o 
   4   6  23      135.53      134.75     13.29 o 
   5   6  23       28.69       34.33      9.78 o 
  -4   7  23      386.69      337.62     34.33 o 
  -3   7  23      815.48      810.84     39.78 o 
  -2   7  23      419.19      425.60     14.61 o 
  -1   7  23      341.07      350.32     12.88 o 
   0   7  23      371.97      381.26     11.63 o 
   1   7  23      318.59      330.86     12.56 o 
   2   7  23      421.01      416.39     21.16 o 
   3   7  23      823.92      856.44     47.21 o 
   4   7  23      380.43      400.09     30.04 o 
  -3   8  23      248.09      246.54     29.57 o 
  -2   8  23      250.60      266.83     22.07 o 
  -1   8  23      432.38      430.81     14.94 o 
   0   8  23      235.09      247.24      9.84 o 
   1   8  23      445.63      452.05     16.06 o 
   2   8  23      280.01      280.38     18.94 o 
   3   8  23      236.70      243.20     23.84 o 
   0   9  23      364.96      393.47     23.13 o 
   1   9  23      258.28      258.32     19.12 o 
   2   9  23       84.99       60.08     15.26 o 
   0   0  24     2089.19     2100.68     53.22 o 
   1   0  24       50.86       58.39      4.83 o 
   2   0  24      504.54      584.10     20.58 o 
   3   0  24      597.52      585.28     22.99 o 
   4   0  24     1195.38     1100.43     25.69 o 
   5   0  24      421.64      440.73     14.16 o 
  -5   1  24       35.53       38.36      6.37 o 
  -4   1  24      292.84      272.67     17.01 o 
  -3   1  24     1324.92     1301.17     34.37 o 
  -2   1  24      165.57      186.17      7.80 o 
  -1   1  24     1110.14     1135.91     21.01 o 
   0   1  24      909.35      888.99     18.41 o 
   1   1  24     1123.95     1157.68     24.14 o 
   2   1  24      208.53      217.11      9.92 o 
   3   1  24     1202.13     1130.14     33.66 o 
   4   1  24      312.99      287.13     11.13 o 
   5   1  24       36.39       39.13      5.97 o 
   6   1  24      275.22      297.28     20.05 o 
  -5   2  24      161.00      180.07     11.41 o 
  -4   2  24      640.74      592.25     16.36 o 
  -3   2  24     1011.42      978.97     23.09 o 
  -2   2  24      351.07      382.10     11.34 o 
  -1   2  24      177.81      177.35      7.39 o 
   0   2  24     3186.25     3225.85     55.77 o 
   1   2  24      223.46      228.45     10.30 o 
   2   2  24      366.01      390.16     13.45 o 
   3   2  24     1012.43      911.85     26.76 o 
   4   2  24      658.99      593.56     16.60 o 
   5   2  24      164.26      169.08      7.93 o 
   6   2  24      235.51      262.27     24.80 o 
  -5   3  24       67.06       80.35      8.53 o 
  -4   3  24       77.74       84.93      6.90 o 
  -3   3  24     1003.07      990.85     23.64 o 
  -2   3  24      336.03      340.37     11.08 o 
  -1   3  24      649.24      648.69     15.22 o 
   0   3  24     1888.44     1869.11     39.92 o 
   1   3  24      690.98      701.12     17.92 o 
   2   3  24      353.22      340.57     12.71 o 
   3   3  24      988.27      946.59     30.18 o 
   4   3  24       77.97       83.45      5.52 o 
   5   3  24       70.77       84.35      5.82 o 
   6   3  24      312.03      356.79     20.23 o 
  -5   4  24      358.63      391.87     17.11 o 
  -4   4  24      593.64      587.20     17.16 o 
  -3   4  24      877.81      880.18     22.27 o 
  -2   4  24       64.97       75.27      5.83 o 
  -1   4  24      285.56      271.77      9.99 o 
   0   4  24     1132.70     1101.38     32.15 o 
   1   4  24      281.08      299.01     12.29 o 
   2   4  24       81.17       85.65      6.25 o 
   3   4  24      900.52      888.10     18.60 o 
   4   4  24      631.16      616.77     14.61 o 
   5   4  24      335.90      368.07     13.65 o 
   6   4  24      112.57      106.82     17.17 o 
  -5   5  24       23.89       46.26     15.74 o 
  -4   5  24      155.40      183.70      9.49 o 
  -3   5  24      491.43      478.74     16.09 o 
  -2   5  24      619.02      604.38     15.77 o 
  -1   5  24      585.16      574.78     16.80 o 
   0   5  24      554.10      507.52     19.23 o 
   1   5  24      593.74      590.09     20.86 o 
   2   5  24      564.15      533.65     16.09 o 
   3   5  24      457.00      434.51     15.66 o 
   4   5  24      163.95      190.76      8.02 o 
   5   5  24       29.96       44.06      7.95 o 
  -5   6  24      589.13      566.99     44.83 o 
  -4   6  24      181.49      210.72     15.56 o 
  -3   6  24      275.96      275.20     13.76 o 
  -2   6  24      188.81      210.29     11.31 o 
  -1   6  24      335.46      341.34     12.80 o 
   0   6  24      430.96      424.66     15.89 o 
   1   6  24      339.71      332.58     14.64 o 
   2   6  24      210.52      208.60     10.98 o 
   3   6  24      316.24      309.02     14.68 o 
   4   6  24      180.70      189.14     15.84 o 
   5   6  24      578.27      627.07     41.01 o 
  -4   7  24       23.28       58.65     19.07 o 
  -3   7  24      171.64      172.62     24.32 o 
  -2   7  24      524.50      524.20     18.22 o 
  -1   7  24      562.27      595.13     17.84 o 
   0   7  24      501.83      514.22     13.94 o 
   1   7  24      590.90      584.64     17.42 o 
   2   7  24      517.65      495.85     17.33 o 
   3   7  24      174.97      173.58     20.98 o 
  -2   8  24       38.32       80.07     14.87 o 
  -1   8  24      238.62      241.80     12.56 o 
   0   8  24      360.50      334.18     14.21 o 
   1   8  24      225.41      216.12     14.51 o 
   2   8  24       28.34       31.80     10.54 o 
   0   9  24        0.27       -5.25     11.44 o 
   1   9  24      407.80      439.67     31.95 o 
   1   0  25     1925.33     1900.83     40.15 o 
   2   0  25     1522.35     1438.82     38.87 o 
   3   0  25        1.17        9.65      5.72 o 
   4   0  25      453.05      450.85     14.14 o 
   5   0  25      281.04      280.80     11.48 o 
  -5   1  25      440.99      423.61     17.66 o 
  -4   1  25      982.41      941.20     35.54 o 
  -3   1  25      110.72      117.97      9.18 o 
  -2   1  25      611.61      613.50     18.39 o 
  -1   1  25      525.79      579.69     19.91 o 
   0   1  25      278.81      315.98      9.42 o 
   1   1  25      535.76      588.49     14.66 o 
   2   1  25      707.83      701.53     21.42 o 
   3   1  25      119.20      112.74      7.30 o 
   4   1  25     1040.65      988.18     23.59 o 
   5   1  25      455.05      408.95     13.74 o 
   6   1  25       60.70       61.99     15.26 o 
  -5   2  25      230.32      247.18     13.50 o 
  -4   2  25      148.79      164.08     11.05 o 
  -3   2  25      114.04      132.94      9.91 o 
  -2   2  25     2546.81     2526.80     47.76 o 
  -1   2  25     1042.60     1052.11     20.83 o 
   0   2  25       34.56       58.94      5.84 o 
   1   2  25      996.96      960.92     23.72 o 
   2   2  25     2468.94     2397.53     55.37 o 
   3   2  25      116.28      120.84      7.52 o 
   4   2  25      147.78      151.77      8.36 o 
   5   2  25      242.17      243.41     10.59 o 
   6   2  25      118.08       76.30     15.74 o 
  -5   3  25      404.85      407.24     35.29 o 
  -4   3  25      747.17      778.82     22.21 o 
  -3   3  25      191.94      192.15      9.36 o 
  -2   3  25      853.30      872.20     24.74 o 
  -1   3  25     1048.58     1060.03     21.89 o 
   0   3  25      280.24      298.78     13.19 o 
   1   3  25     1065.74     1079.69     25.28 o 
   2   3  25      845.52      810.95     22.87 o 
   3   3  25      229.24      220.08      9.82 o 
   4   3  25      773.40      751.91     20.00 o 
   5   3  25      384.29      340.23     18.18 o 
   6   3  25      100.63      120.65     19.07 o 
  -4   4  25      342.77      364.07     12.88 o 
  -3   4  25      175.77      194.13      9.29 o 
  -2   4  25     1198.05     1180.40     30.46 o 
  -1   4  25      627.29      602.27     16.43 o 
   0   4  25      113.28      142.71     10.50 o 
   1   4  25      617.39      599.27     18.72 o 
   2   4  25     1118.05     1081.03     31.24 o 
   3   4  25      139.38      146.96      8.47 o 
   4   4  25      357.90      357.27     12.92 o 
   5   4  25       49.98       42.44     13.83 o 
  -5   5  25      283.08      299.47     30.04 o 
  -4   5  25      558.30      571.21     21.97 o 
  -3   5  25      236.34      256.36     11.96 o 
  -2   5  25      428.62      440.73     15.60 o 
  -1   5  25      567.34      547.15     16.50 o 
   0   5  25      176.03      186.12     11.69 o 
   1   5  25      588.98      578.96     20.85 o 
   2   5  25      455.12      430.45     15.53 o 
   3   5  25      250.52      243.43     11.90 o 
   4   5  25      566.38      580.11     23.51 o 
   5   5  25      257.40      251.31     25.75 o 
  -4   6  25      184.63      216.97     26.70 o 
  -3   6  25      161.49      164.20     21.94 o 
  -2   6  25      260.40      264.10     12.40 o 
  -1   6  25      368.13      388.96     13.84 o 
   0   6  25      441.60      456.95     22.35 o 
   1   6  25      369.46      364.61     13.94 o 
   2   6  25      256.13      229.25     11.98 o 
   3   6  25      159.32      142.99     14.73 o 
   4   6  25      188.82      171.67     21.46 o 
  -3   7  25      129.55      152.12     23.37 o 
  -2   7  25       83.52      114.12     19.31 o 
  -1   7  25      257.90      257.44     11.90 o 
   0   7  25      529.30      543.99     14.79 o 
   1   7  25      294.16      273.79     11.83 o 
   2   7  25       89.03      111.03     13.14 o 
   3   7  25      119.80      150.69     20.03 o 
  -2   8  25       60.98       70.10     19.07 o 
  -1   8  25      102.64      117.60     15.97 o 
   0   8  25      334.50      383.33     22.66 o 
   1   8  25      101.66       92.99     17.17 o 
   2   8  25       58.52       70.10     16.21 o 
   0   9  25      179.32      190.74     20.98 o 
   0   0  26     1649.72     1696.71     44.71 o 
   1   0  26      376.54      395.50     12.67 o 
   2   0  26       14.67       39.30      6.86 o 
   3   0  26     1674.01     1692.20     45.42 o 
   4   0  26      964.05      867.24     34.90 o 
   5   0  26      126.28      139.23     10.26 o 
  -4   1  26       21.39       21.81      5.64 o 
  -3   1  26      890.24      870.60     27.85 o 
  -2   1  26      555.52      577.36     19.46 o 
  -1   1  26      449.38      471.30     11.82 o 
   0   1  26     2368.60     2415.88     46.38 o 
   1   1  26      451.18      465.80     17.21 o 
   2   1  26      509.83      535.77     19.06 o 
   3   1  26      962.97      965.57     22.96 o 
   4   1  26       14.39       20.91      5.65 o 
   5   1  26       20.68       14.73      7.71 o 
   6   1  26      291.58      368.61     28.61 o 
  -5   2  26      353.68      402.47     37.67 o 
  -4   2  26      615.84      589.31     21.22 o 
  -3   2  26      962.41      962.01     29.77 o 
  -2   2  26       33.23       50.81      5.49 o 
  -1   2  26      249.72      260.32      8.74 o 
   0   2  26     1368.92     1416.20     31.57 o 
   1   2  26      239.66      254.76     10.27 o 
   2   2  26       33.10       48.95      7.27 o 
   3   2  26     1051.49      997.56     30.96 o 
   4   2  26      619.85      559.69     24.63 o 
   5   2  26      348.68      326.78     17.84 o 
   6   2  26      238.60      212.68     22.41 o 
  -4   3  26      165.93      180.47     18.10 o 
  -3   3  26      560.38      564.07     15.99 o 
  -2   3  26      439.85      467.38     13.13 o 
  -1   3  26      321.57      309.93     10.45 o 
   0   3  26      607.98      616.55     21.11 o 
   1   3  26      305.14      299.15     12.49 o 
   2   3  26      388.20      407.25     15.17 o 
   3   3  26      516.12      486.40     15.47 o 
   4   3  26      158.01      175.18      9.19 o 
   5   3  26       40.03        7.63     11.92 o 
  -4   4  26      374.67      387.82     17.05 o 
  -3   4  26      387.27      410.95     13.81 o 
  -2   4  26      318.60      346.88     12.38 o 
  -1   4  26      354.16      360.94     12.67 o 
   0   4  26     1055.95     1062.21     31.67 o 
   1   4  26      353.58      376.66     16.13 o 
   2   4  26      315.04      324.63     12.36 o 
   3   4  26      425.67      410.33     15.89 o 
   4   4  26      360.81      339.48     14.24 o 
   5   4  26      154.70      168.81     20.51 o 
  -4   5  26      175.72      185.11     14.42 o 
  -3   5  26      194.89      192.21     10.69 o 
  -2   5  26      490.53      490.60     16.68 o 
  -1   5  26      241.27      242.16     10.82 o 
   0   5  26      655.98      669.13     28.31 o 
   1   5  26      259.63      277.96     14.60 o 
   2   5  26      515.77      471.73     16.68 o 
   3   5  26      205.73      197.04     10.78 o 
   4   5  26      154.79      144.83     14.33 o 
  -4   6  26      530.27      583.68     43.87 o 
  -3   6  26      304.70      328.93     22.42 o 
  -2   6  26      238.90      246.95     12.24 o 
  -1   6  26      403.91      400.15     14.08 o 
   0   6  26      772.76      736.21     22.73 o 
   1   6  26      396.51      371.11     15.14 o 
   2   6  26      246.67      267.10     19.55 o 
   3   6  26      301.80      310.91     27.66 o 
  -3   7  26      161.01      162.61     24.80 o 
  -2   7  26      369.06      358.01     24.98 o 
  -1   7  26      120.27      127.61     13.36 o 
   0   7  26        1.55        5.53      5.68 o 
   1   7  26      109.23      111.02     10.31 o 
   2   7  26      370.16      390.35     23.84 o 
  -1   8  26      367.12      378.08     40.06 o 
   0   8  26       82.24       78.86     22.17 o 
   1   8  26      390.93      407.24     31.47 o 
   1   0  27      786.07      829.83     20.83 o 
   2   0  27     1279.22     1286.05     36.03 o 
   3   0  27       36.37       58.71      7.11 o 
   4   0  27       79.40       86.09      7.29 o 
   5   0  27       94.86       70.93     11.68 o 
  -4   1  27      612.54      607.35     30.13 o 
  -3   1  27      295.23      287.68     14.08 o 
  -2   1  27      694.14      670.79     21.74 o 
  -1   1  27      868.53      880.55     23.97 o 
   0   1  27        0.19       25.59      5.06 o 
   1   1  27      830.98      869.20     26.26 o 
   2   1  27      640.84      615.03     21.42 o 
   3   1  27      292.16      281.33     11.45 o 
   4   1  27      575.85      562.74     18.06 o 
   5   1  27      604.39      511.70     27.15 o 
   6   1  27       20.48       16.69     12.88 o 
  -4   2  27      280.21      296.41     16.60 o 
  -3   2  27       63.30       79.97      8.86 o 
  -2   2  27      782.04      778.38     22.49 o 
  -1   2  27      798.39      809.95     21.40 o 
   0   2  27      273.96      301.86     11.47 o 
   1   2  27      792.60      811.74     22.56 o 
   2   2  27      898.93      919.63     30.35 o 
   3   2  27       79.49       82.35      7.09 o 
   4   2  27      288.99      281.06     11.71 o 
   5   2  27      217.05      179.78     20.98 o 
  -4   3  27      769.66      787.02     26.22 o 
  -3   3  27      329.99      338.15     14.61 o 
  -2   3  27      244.38      263.52     10.88 o 
  -1   3  27      428.30      448.26     12.98 o 
   0   3  27      316.45      328.54     14.71 o 
   1   3  27      413.89      427.50     15.23 o 
   2   3  27      292.76      304.19     14.12 o 
   3   3  27      320.88      309.30     13.33 o 
   4   3  27      754.63      751.13     25.81 o 
   5   3  27      372.67      340.96     28.61 o 
  -4   4  27      106.00       92.85     17.16 o 
  -3   4  27      265.88      282.92     12.45 o 
  -2   4  27      609.22      611.60     18.99 o 
  -1   4  27      712.00      739.21     20.09 o 
   0   4  27      762.43      792.88     28.63 o 
   1   4  27      663.04      697.08     24.28 o 
   2   4  27      621.76      623.66     23.30 o 
   3   4  27      300.81      296.94     12.98 o 
   4   4  27      105.60      102.73     10.69 o 
  -4   5  27      215.77      222.22     25.75 o 
  -3   5  27      168.16      185.80     16.85 o 
  -2   5  27      263.13      270.39     13.16 o 
  -1   5  27      323.45      317.23     12.56 o 
   0   5  27      939.11      983.76     27.66 o 
   1   5  27      360.78      365.63     16.75 o 
   2   5  27      261.69      235.81     13.31 o 
   3   5  27      166.48      184.55     20.98 o 
   4   5  27      213.80      206.48     22.89 o 
  -4   6  27       44.90       62.95     17.17 o 
  -3   6  27      227.25      220.31     25.75 o 
  -2   6  27      341.59      364.58     22.76 o 
  -1   6  27      120.33      125.49     10.20 o 
   0   6  27      248.64      277.30     12.20 o 
   1   6  27      108.30      103.04      8.40 o 
   2   6  27      350.36      314.25     28.61 o 
   3   6  27      227.45      241.77     24.32 o 
  -2   7  27      115.23      134.48     21.94 o 
  -1   7  27      134.68      150.64     17.03 o 
   0   7  27      456.22      488.23     26.00 o 
   1   7  27      126.05      137.01     15.24 o 
   2   7  27      103.60      114.92     18.60 o 
  -1   8  27      193.14      206.48     23.84 o 
   0   8  27      180.85      164.04     20.98 o 
   0   0  28     1503.06     1573.34     60.26 o 
   1   0  28      117.22      119.94      9.16 o 
   2   0  28       77.46       92.00      8.57 o 
   3   0  28      467.10      478.36     15.02 o 
   4   0  28       75.58       66.29      6.85 o 
   5   0  28      287.56      230.80     23.84 o 
  -4   1  28      210.75      212.49     13.19 o 
  -3   1  28      917.41      943.58     28.87 o 
  -2   1  28      499.27      534.48     19.67 o 
  -1   1  28      449.04      476.55     16.20 o 
   0   1  28     1326.12     1336.53     30.43 o 
   1   1  28      438.95      489.18     16.03 o 
   2   1  28      510.79      557.64     19.72 o 
   3   1  28      910.81      941.27     23.45 o 
   4   1  28      200.49      182.07      9.58 o 
   5   1  28       22.03        9.54     11.92 o 
  -4   2  28      390.13      394.81     20.52 o 
  -3   2  28      533.38      538.31     20.15 o 
  -2   2  28      301.64      329.04     14.57 o 
  -1   2  28      351.33      378.64     12.39 o 
   0   2  28      759.34      762.63     24.46 o 
   1   2  28      342.08      366.41     15.71 o 
   2   2  28      285.55      295.49     16.73 o 
   3   2  28      504.50      521.99     15.90 o 
   4   2  28      390.82      364.36     15.16 o 
   5   2  28       74.31       51.98     15.74 o 
  -4   3  28       62.34       91.08     24.32 o 
  -3   3  28      771.57      794.83     31.14 o 
  -2   3  28      354.72      372.57     13.85 o 
  -1   3  28      484.55      525.57     16.86 o 
   0   3  28      744.21      726.94     27.80 o 
   1   3  28      471.35      529.70     22.64 o 
   2   3  28      375.89      406.14     19.82 o 
   3   3  28      860.72      839.82     23.71 o 
   4   3  28       56.19       62.05      9.37 o 
   5   3  28       11.87       11.44     13.35 o 
  -3   4  28      539.95      558.48     24.43 o 
  -2   4  28      333.28      351.88     14.90 o 
  -1   4  28      271.94      293.08     12.69 o 
   0   4  28      702.59      727.40     24.38 o 
   1   4  28      273.14      286.44     16.81 o 
   2   4  28      324.99      332.04     15.79 o 
   3   4  28      573.75      563.29     23.00 o 
   4   4  28      369.56      351.45     29.09 o 
  -3   5  28      453.14      505.45     26.95 o 
  -2   5  28      128.10      132.10      9.88 o 
  -1   5  28      386.53      389.87     14.97 o 
   0   5  28       37.59       33.65      7.19 o 
   1   5  28      366.44      383.46     25.98 o 
   2   5  28      110.40      127.41     18.45 o 
   3   5  28      468.50      381.49     32.43 o 
  -3   6  28      254.19      256.55     27.66 o 
  -2   6  28      303.95      405.81     32.90 o 
  -1   6  28      214.51      243.84     14.14 o 
   0   6  28       48.72       52.84      7.42 o 
   1   6  28      231.48      251.88     16.11 o 
   2   6  28      283.38      295.65     28.13 o 
  -1   7  28      230.37      272.29     29.09 o 
   0   7  28      205.73      226.97     17.92 o 
   1   7  28      228.87      244.63     25.27 o 
   1   0  29      940.52      940.26     38.27 o 
   2   0  29      697.77      692.95     27.75 o 
   3   0  29        0.15        3.67      5.21 o 
   4   0  29      337.68      358.95     16.10 o 
  -4   1  29      659.85      689.30     31.26 o 
  -3   1  29       63.61       54.55      8.01 o 
  -2   1  29      640.89      633.90     22.02 o 
  -1   1  29     1032.57     1097.27     37.31 o 
   0   1  29       68.86       90.51      8.54 o 
   1   1  29     1053.49     1089.64     36.71 o 
   2   1  29      661.35      638.34     35.45 o 
   3   1  29       65.22       63.61      7.61 o 
   4   1  29      669.40      692.60     31.29 o 
   5   1  29      274.54      180.25     20.98 o 
  -4   2  29       87.20      103.00     23.84 o 
  -3   2  29       99.84      114.67      9.84 o 
  -2   2  29      640.29      641.05     22.01 o 
  -1   2  29      872.40      920.87     28.59 o 
   0   2  29       20.49       27.75      7.20 o 
   1   2  29      847.38      894.86     27.72 o 
   2   2  29      603.27      614.95     21.78 o 
   3   2  29       85.43      100.39      7.83 o 
   4   2  29       90.21      107.06     12.95 o 
   5   2  29      170.02      170.72     21.94 o 
  -3   3  29      175.16      161.70     12.78 o 
  -2   3  29      768.82      776.94     37.62 o 
  -1   3  29      657.53      717.36     20.82 o 
   0   3  29      158.28      178.29     11.64 o 
   1   3  29      646.13      693.33     27.66 o 
   2   3  29      762.66      776.89     36.32 o 
   3   3  29      157.75      146.17     10.90 o 
   4   3  29      200.80      182.64     21.46 o 
  -3   4  29      185.74      195.51     30.52 o 
  -2   4  29      326.77      343.18     15.13 o 
  -1   4  29      191.22      206.05     10.85 o 
   0   4  29        1.79       13.07      6.30 o 
   1   4  29      192.38      209.17     14.98 o 
   2   4  29      399.18      413.32     17.48 o 
   3   4  29      173.05      200.40     16.09 o 
  -3   5  29      188.35      213.63     24.32 o 
  -2   5  29      159.88      190.58     26.70 o 
  -1   5  29      445.70      479.38     16.79 o 
   0   5  29      173.58      184.40     11.20 o 
   1   5  29      394.79      425.63     21.81 o 
   2   5  29      177.54      208.39     22.89 o 
   3   5  29      171.34      164.99     21.46 o 
  -3   6  29      196.59      216.02     25.27 o 
  -2   6  29      121.37      151.64     21.94 o 
  -1   6  29      360.06      404.44     32.67 o 
   0   6  29      132.00      163.26     13.99 o 
   1   6  29      368.15      393.41     31.47 o 
   2   6  29      118.80       88.70     18.12 o 
   0   0  30      452.41      474.26     25.52 o 
   1   0  30      293.56      295.94     13.98 o 
   2   0  30       34.41       36.92      9.26 o 
   3   0  30      518.13      562.33     20.22 o 
   4   0  30      652.76      624.21     31.27 o 
  -3   1  30      381.36      409.28     15.59 o 
  -2   1  30      233.53      259.49     13.70 o 
  -1   1  30      314.31      312.98     16.91 o 
   0   1  30      728.36      756.37     64.14 o 
   1   1  30      309.71      334.46     17.67 o 
   2   1  30      237.25      281.34     14.09 o 
   3   1  30      387.88      415.78     15.79 o 
   5   1  30       97.61       72.48     17.17 o 
  -3   2  30      607.31      661.19     27.25 o 
  -2   2  30       49.87       61.36      9.49 o 
  -1   2  30      195.40      202.05     15.99 o 
   0   2  30      783.57      862.71     38.67 o 
   1   2  30      175.45      193.29     17.64 o 
   2   2  30       50.34       63.33      9.89 o 
   3   2  30      605.26      632.15     20.04 o 
   4   2  30      201.84      181.21     21.94 o 
  -3   3  30      387.94      412.96     40.53 o 
  -2   3  30      356.00      389.19     19.26 o 
  -1   3  30      339.46      353.98     15.47 o 
   0   3  30     1038.25     1059.38     38.73 o 
   1   3  30      334.39      339.17     18.37 o 
   2   3  30      342.85      400.49     20.21 o 
   3   3  30      368.44      397.60     22.74 o 
   4   3  30       97.90       64.85     16.21 o 
  -2   4  30      100.83      124.61     13.24 o 
  -1   4  30      273.57      300.42     12.84 o 
   0   4  30       97.90      103.29      8.58 o 
   1   4  30      262.08      266.26     21.85 o 
   2   4  30       89.04       93.65     12.95 o 
   3   4  30      364.88      432.04     32.90 o 
  -2   5  30      425.37      496.41     37.20 o 
  -1   5  30      125.94      137.41     10.98 o 
   0   5  30      726.32      778.62     26.40 o 
   1   5  30      113.83      104.96     15.13 o 
   2   5  30      426.55      458.74     34.33 o 
  -2   6  30       81.02       83.45     18.60 o 
  -1   6  30      151.39      187.88     23.84 o 
   0   6  30      170.00      181.21     23.37 o 
   1   0  31      618.61      674.81     46.97 o 
   2   0  31      371.85      364.58     16.27 o 
   3   0  31        5.86        2.23      7.09 o 
   4   0  31        0.50        4.77     11.92 o 
  -3   1  31      137.11      116.15     12.07 o 
  -2   1  31      470.35      503.65     22.04 o 
  -1   1  31      254.15      248.53     15.29 o 
   0   1  31        0.37       23.64      9.85 o 
   1   1  31      234.71      253.67     19.67 o 
   2   1  31      474.25      481.34     22.05 o 
   3   1  31      135.07      125.04      9.92 o 
   4   1  31      177.03      223.65     23.84 o 
  -2   2  31      485.34      493.53     22.27 o 
  -1   2  31      432.51      406.37     24.25 o 
   0   2  31       23.55       26.48     10.40 o 
   1   2  31      472.36      517.14     37.91 o 
   2   2  31      499.21      519.67     23.00 o 
   3   2  31      141.51      173.58     20.98 o 
   4   2  31       15.53       20.03     13.83 o 
  -2   3  31      228.23      225.56     25.27 o 
  -1   3  31      283.20      302.81     21.70 o 
   0   3  31       32.77       58.01     12.26 o 
   1   3  31      250.39      272.31     21.73 o 
   2   3  31      196.86      206.00     24.80 o 
   3   3  31      115.32      141.15     19.55 o 
  -1   4  31      728.41      797.10     37.31 o 
   0   4  31      117.21      128.00     10.48 o 
   1   4  31      775.66      896.98     54.36 o 
   2   4  31      565.24      552.68     37.67 o 
  -2   5  31      381.90      439.67     34.33 o 
  -1   5  31      107.70      131.14     20.98 o 
   0   5  31       23.45       25.79     12.88 o 
   1   0  32       76.44       93.08     13.16 o 
   2   0  32       23.71       34.06      7.43 o 
   3   0  32      735.04      853.11     48.64 o 
   4   0  32      360.03      333.33     29.57 o 
  -3   1  32      252.85      275.31     20.60 o 
  -2   1  32       90.04      117.01     11.61 o 
  -1   1  32      253.51      259.89     26.23 o 
   1   1  32      254.56      266.09     30.52 o 
   2   1  32       87.73      103.73     11.71 o 
   3   1  32      259.78      286.59     26.70 o 
  -2   2  32       57.62       65.60     12.79 o 
  -1   2  32      182.65      164.58     15.32 o 
   0   2  32      378.17      409.03     24.98 o 
   1   2  32      213.56      214.70     18.40 o 
   2   2  32       59.05       75.19     12.42 o 
   3   2  32      439.93      512.63     36.24 o 
  -1   3  32       62.86       76.30     11.79 o 
   0   3  32      247.26      249.43     20.57 o 
   1   3  32       60.14       67.24     19.07 o 
   2   3  32      180.09      187.88     21.94 o 
   0   4  32      515.88      542.19     38.63 o 
  -1   5  32      334.48      407.24     33.86 o 
   0   5  32      233.28      297.09     28.13 o 
   1   0  33      584.27      637.56     48.16 o 
   3   0  33        0.29        7.15     12.88 o 
  -3   1  33       69.74       68.19     15.74 o 
  -2   1  33      257.01      249.88     27.66 o 
  -1   1  33      152.57      183.12     21.94 o 
   1   1  33      151.76      199.33     27.66 o 
   3   1  33       69.78       82.97     17.17 o 
                                                 
